# Supplementary material for: A new species of Pristimantis (Amphibia, Anura, Craugastoridae) from the foothills of the Andes in Manu National Park, southeastern Peru
Source: Zookeys. 2016 May 30;(594):143–64. doi: 10.3897/zookeys.594.8295 (PMC4926704; doi:10.3897/zookeys.594.8295)
Supplement: XML Treatment for Pristimantis pluvialis [file zookeys.594.8295-treatment1.xml]

<!DOCTYPE tp:taxon-treatment
  PUBLIC "-//TaxonX//DTD Taxonomic Treatment Publishing DTD v0 20100105//EN" "tax-treatment-NSO.dtd">
<tp:taxon-treatment xmlns:tp="http://www.plazi.org/taxpub"><tp:treatment-meta><kwd-group><label>Taxon classification</label><kwd><named-content content-type="kingdom">Animalia</named-content></kwd><kwd><named-content content-type="order">Anura</named-content></kwd><kwd><named-content content-type="family">Craugastoridae</named-content></kwd></kwd-group><mixed-citation publication-type="journal"><person-group><name><surname>Shepack</surname><given-names>Alexander</given-names></name><name><surname>von May</surname><given-names>Rudolf</given-names></name><name><surname>Ttito</surname><given-names>Alex</given-names></name><name><surname>Catenazzi</surname><given-names>Alessandro</given-names></name></person-group><article-title>A new species of <italic><tp:taxon-name><tp:taxon-name-part taxon-name-part-type="genus">Pristimantis</tp:taxon-name-part></tp:taxon-name></italic> (<tp:taxon-name><tp:taxon-name-part taxon-name-part-type="class">Amphibia</tp:taxon-name-part></tp:taxon-name>, <tp:taxon-name><tp:taxon-name-part taxon-name-part-type="order">Anura</tp:taxon-name-part></tp:taxon-name>, <tp:taxon-name><tp:taxon-name-part taxon-name-part-type="family">Craugastoridae</tp:taxon-name-part></tp:taxon-name>) from the foothills of the Andes in Manu National Park, southeastern Peru</article-title><source>Zookeys</source><day>30</day><month>5</month><year>2016</year><volume>2016</volume><issue>594</issue><fpage>143</fpage><lpage>164</lpage><pub-id pub-id-type="doi">10.3897/zookeys.594.8295</pub-id></mixed-citation></tp:treatment-meta><tp:nomenclature><tp:taxon-name>
            <tp:taxon-name-part taxon-name-part-type="genus">Pristimantis</tp:taxon-name-part>
            <tp:taxon-name-part taxon-name-part-type="species">pluvialis</tp:taxon-name-part>
            <object-id xmlns:xlink="http://www.w3.org/1999/xlink" content-type="zoobank" xlink:type="simple">http://zoobank.org/2C675BB5-46BD-4481-BBBF-8D332BD0F562</object-id>
          </tp:taxon-name><tp:taxon-status xmlns:xlink="http://www.w3.org/1999/xlink" xlink:type="simple">sp. n.</tp:taxon-status></tp:nomenclature><tp:treatment-sec sec-type="material"><title>Holotype</title><p>(Figs <xref ref-type="fig" rid="F1">1</xref>–<xref ref-type="fig" rid="F3">3</xref>). <named-content xmlns:xlink="http://www.w3.org/1999/xlink" content-type="dwc:institutional_code" xlink:type="simple">CORBIDI</named-content> 16510, an adult male from Quitacalzón, <named-content xmlns:xlink="http://www.w3.org/1999/xlink" content-type="dwc:verbatimCoordinates" xlink:type="simple"><named-content content-type="geo-json" specific-use="{&#34;type&#34;:&#34;Point&#34;,&#34;coordinates&#34;:[-71.5002,-13.0255]}" xlink:type="simple">13°01'31.80"S, 71°30'00.72"W</named-content></named-content> (WGS84), , 1050 m a.s.l., Distrito Kosñipata, Provincia Paucartambo, Región Cusco, Peru, collected by A. Shepack, A. Ttito, and A. Catenazzi on 16 January 2015.</p><fig id="F1" position="float" orientation="portrait"><label>Figure 1.</label><caption><p>Map of Peru indicating the type localities of Peruvian species of <italic><tp:taxon-name><tp:taxon-name-part taxon-name-part-type="genus">Pristimantis</tp:taxon-name-part></tp:taxon-name></italic> known to possess a rostral tubercle or papilla: <italic><tp:taxon-name><tp:taxon-name-part taxon-name-part-type="genus">Pristimantis</tp:taxon-name-part> <tp:taxon-name-part taxon-name-part-type="species">proserpens</tp:taxon-name-part></tp:taxon-name></italic> (black circle), <italic><tp:taxon-name><tp:taxon-name-part taxon-name-part-type="genus">Pristimantis</tp:taxon-name-part> <tp:taxon-name-part taxon-name-part-type="species">caeruleonotus</tp:taxon-name-part></tp:taxon-name></italic> and <italic><tp:taxon-name><tp:taxon-name-part taxon-name-part-type="genus">Pristimantis</tp:taxon-name-part> <tp:taxon-name-part taxon-name-part-type="species">coronatus</tp:taxon-name-part></tp:taxon-name></italic> (black star), <italic><tp:taxon-name><tp:taxon-name-part taxon-name-part-type="genus">Pristimantis</tp:taxon-name-part> <tp:taxon-name-part taxon-name-part-type="species">aquilonarius</tp:taxon-name-part></tp:taxon-name></italic> (white star), <italic><tp:taxon-name><tp:taxon-name-part taxon-name-part-type="genus">Pristimantis</tp:taxon-name-part> <tp:taxon-name-part taxon-name-part-type="species">anemerus</tp:taxon-name-part></tp:taxon-name></italic> (triangle), <italic><tp:taxon-name><tp:taxon-name-part taxon-name-part-type="genus">Pristimantis</tp:taxon-name-part> <tp:taxon-name-part taxon-name-part-type="species">corrugatus</tp:taxon-name-part></tp:taxon-name></italic> (pentagon), <italic><tp:taxon-name><tp:taxon-name-part taxon-name-part-type="genus">Pristimantis</tp:taxon-name-part> <tp:taxon-name-part taxon-name-part-type="species">cordovae</tp:taxon-name-part></tp:taxon-name></italic> (square), <italic><tp:taxon-name><tp:taxon-name-part taxon-name-part-type="genus">Pristimantis</tp:taxon-name-part> <tp:taxon-name-part taxon-name-part-type="species">pluvialis</tp:taxon-name-part></tp:taxon-name></italic> sp. n. (asterisk), and <italic><tp:taxon-name><tp:taxon-name-part taxon-name-part-type="genus">Pristimantis</tp:taxon-name-part> <tp:taxon-name-part taxon-name-part-type="species">olivaceus</tp:taxon-name-part></tp:taxon-name></italic> (white circle).</p></caption><graphic xmlns:xlink="http://www.w3.org/1999/xlink" xlink:href="zookeys-594-143-g001.jpg" position="float" orientation="portrait" xlink:type="simple" id="oo_90457.jpg"/></fig><fig id="F2" position="float" orientation="portrait"><label>Figure 2.</label><caption><p>Holotype of <italic><tp:taxon-name><tp:taxon-name-part taxon-name-part-type="genus">Pristimantis</tp:taxon-name-part> <tp:taxon-name-part taxon-name-part-type="species">pluvialis</tp:taxon-name-part></tp:taxon-name></italic> sp. n., male <named-content xmlns:xlink="http://www.w3.org/1999/xlink" content-type="dwc:institutional_code" xlink:type="simple">CORBIDI</named-content> 16510 (<abbrev xmlns:xlink="http://www.w3.org/1999/xlink" xlink:title="snout–vent length" xlink:type="simple">SVL</abbrev> 24.6 mm) in dorsolateral view (<bold>A–B</bold>); dorsal (<bold>C–D</bold>) and ventral (<bold>E–F</bold>) views of specimen alive and fixed. Photographs by A. Shepack.</p></caption><graphic xmlns:xlink="http://www.w3.org/1999/xlink" xlink:href="zookeys-594-143-g002.jpg" position="float" orientation="portrait" xlink:type="simple" id="oo_90458.jpg"/></fig><fig id="F3" position="float" orientation="portrait"><label>Figure 3.</label><caption><p>Ventral view of hand and foot of holotype of <italic><tp:taxon-name><tp:taxon-name-part taxon-name-part-type="genus">Pristimantis</tp:taxon-name-part> <tp:taxon-name-part taxon-name-part-type="species">pluvialis</tp:taxon-name-part></tp:taxon-name></italic> sp. n., male <named-content xmlns:xlink="http://www.w3.org/1999/xlink" content-type="dwc:institutional_code" xlink:type="simple">CORBIDI</named-content> 16510 (hand length 5.1 mm, foot length 9.9 mm). Photographs by A. Shepack.</p></caption><graphic xmlns:xlink="http://www.w3.org/1999/xlink" xlink:href="zookeys-594-143-g003.jpg" position="float" orientation="portrait" xlink:type="simple" id="oo_90459.jpg"/></fig></tp:treatment-sec><tp:treatment-sec sec-type="material"><title>Paratopotypes</title><p>(Fig. <xref ref-type="fig" rid="F4">4</xref>). <named-content xmlns:xlink="http://www.w3.org/1999/xlink" content-type="dwc:institutional_code" xlink:type="simple">CORBIDI</named-content> 16511, an adult female; <named-content xmlns:xlink="http://www.w3.org/1999/xlink" content-type="dwc:institutional_code" xlink:type="simple">CORBIDI</named-content> 16512 and <named-content xmlns:xlink="http://www.w3.org/1999/xlink" content-type="dwc:institutional_code" xlink:type="simple">MHNC</named-content> 15489–90, two adult males, collected by A. Shepack, A. Ttito, and A. Catenazzi on 16 January 2015.</p><fig id="F4" position="float" orientation="portrait"><label>Figure 4.</label><caption><p>Dorsal and ventral views of <italic><tp:taxon-name><tp:taxon-name-part taxon-name-part-type="genus">Pristimantis</tp:taxon-name-part> <tp:taxon-name-part taxon-name-part-type="species">pluvialis</tp:taxon-name-part></tp:taxon-name></italic> sp. n. paratopotypes; female <named-content xmlns:xlink="http://www.w3.org/1999/xlink" content-type="dwc:institutional_code" xlink:type="simple">CORBIDI</named-content> 16511 (<bold>A–B</bold>); male <named-content xmlns:xlink="http://www.w3.org/1999/xlink" content-type="dwc:institutional_code" xlink:type="simple">MHNC</named-content> 15490 (<bold>C–D</bold>); male <named-content xmlns:xlink="http://www.w3.org/1999/xlink" content-type="dwc:institutional_code" xlink:type="simple">CORBIDI</named-content> 16512 (<bold>E–F</bold>); male <named-content xmlns:xlink="http://www.w3.org/1999/xlink" content-type="dwc:institutional_code" xlink:type="simple">MHNC</named-content> 15489 (<bold>G–H</bold>). Photographs by A. Shepack.</p></caption><graphic xmlns:xlink="http://www.w3.org/1999/xlink" xlink:href="zookeys-594-143-g004.jpg" position="float" orientation="portrait" xlink:type="simple" id="oo_90460.jpg"/></fig></tp:treatment-sec><tp:treatment-sec sec-type="material"><title>Paratypes</title><p>(Fig. <xref ref-type="fig" rid="F5">5</xref>). Eight adult males, all from Distrito Kosñipata: <abbrev xmlns:xlink="http://www.w3.org/1999/xlink" xlink:title="Museo de Historia Natural Universidad Nacional Mayor de San Marcos, Lima, Peru" xlink:type="simple">MUSM</abbrev> 35217 and <abbrev xmlns:xlink="http://www.w3.org/1999/xlink" xlink:title="Muséum d’Histoire Naturelle, Genève, Switzerland" xlink:type="simple">MHNG</abbrev> 2607.12–13 from Río Entoro, <named-content xmlns:xlink="http://www.w3.org/1999/xlink" content-type="dwc:verbatimCoordinates" xlink:type="simple"><named-content content-type="geo-json" specific-use="{&#34;type&#34;:&#34;Point&#34;,&#34;coordinates&#34;:[-71.362222,-13.0125]}" xlink:type="simple">13°00'45"S; 71°21'44"W</named-content></named-content> (WGS84), 740 m a.s.l., collected on 2 September 1999 by A. Catenazzi and R. von May; <named-content xmlns:xlink="http://www.w3.org/1999/xlink" content-type="dwc:institutional_code" xlink:type="simple">CORBIDI</named-content> 11862 from near Chontachaca, <named-content xmlns:xlink="http://www.w3.org/1999/xlink" content-type="dwc:verbatimCoordinates" xlink:type="simple"><named-content content-type="geo-json" specific-use="{&#34;type&#34;:&#34;Point&#34;,&#34;coordinates&#34;:[-71.484167,-13.025833]}" xlink:type="simple">13°01'33"S, 71°29'03"W</named-content></named-content> (WGS84), 930 m a.s.l., collected by A. Catenazzi on 11 August 2012; <named-content xmlns:xlink="http://www.w3.org/1999/xlink" content-type="dwc:institutional_code" xlink:type="simple">CORBIDI</named-content> 17014–15 from near Chontachaca, <named-content xmlns:xlink="http://www.w3.org/1999/xlink" content-type="dwc:verbatimCoordinates" xlink:type="simple"><named-content content-type="geo-json" specific-use="{&#34;type&#34;:&#34;Point&#34;,&#34;coordinates&#34;:[-71.484722,-13.025833]}" xlink:type="simple">13°01'33"S, 71°29'05"W</named-content></named-content> (WGS84), 940 m a.s.l., collected by A. Catenazzi and A. Ttito on 3 March 2016; <named-content xmlns:xlink="http://www.w3.org/1999/xlink" content-type="dwc:institutional_code" xlink:type="simple">CORBIDI</named-content> 16695 from between Chontachaca and Quitacalzón, <named-content xmlns:xlink="http://www.w3.org/1999/xlink" content-type="dwc:verbatimCoordinates" xlink:type="simple"><named-content content-type="geo-json" specific-use="{&#34;type&#34;:&#34;Point&#34;,&#34;coordinates&#34;:[-71.485278,-13.025833]}" xlink:type="simple">13°01'33"S, 71°29'07"W</named-content></named-content> (WGS84), 950 m a.s.l., collected by A. Catenazzi and A. Ttito on 25 January 2014; <abbrev xmlns:xlink="http://www.w3.org/1999/xlink" xlink:title="Muséum d’Histoire Naturelle, Genève, Switzerland" xlink:type="simple">MHNG</abbrev> 2607.11 from near Radiochayoc, <named-content xmlns:xlink="http://www.w3.org/1999/xlink" content-type="dwc:verbatimCoordinates" xlink:type="simple"><named-content content-type="geo-json" specific-use="{&#34;type&#34;:&#34;Point&#34;,&#34;coordinates&#34;:[-71.512778,-13.035278]}" xlink:type="simple">13°02'07"S, 71°30'46"W</named-content></named-content> (WGS84), 1110 m a.s.l., collected on 25 February 1999 by A. Catenazzi, J. L. Martínez Ruiz and W. Qertehuari Dariquebe.</p><fig id="F5" position="float" orientation="portrait"><label>Figure 5.</label><caption><p>Dorsolateral view of six live male paratypes of <italic><tp:taxon-name><tp:taxon-name-part taxon-name-part-type="genus">Pristimantis</tp:taxon-name-part> <tp:taxon-name-part taxon-name-part-type="species">pluvialis</tp:taxon-name-part></tp:taxon-name></italic> sp. n.: <abbrev xmlns:xlink="http://www.w3.org/1999/xlink" xlink:title="Muséum d’Histoire Naturelle, Genève, Switzerland" xlink:type="simple">MHNG</abbrev> 2607.11 (<bold>A</bold>), <abbrev xmlns:xlink="http://www.w3.org/1999/xlink" xlink:title="Museo de Historia Natural Universidad Nacional Mayor de San Marcos, Lima, Peru" xlink:type="simple">MUSM</abbrev> 35217 (<bold>B</bold>), <named-content xmlns:xlink="http://www.w3.org/1999/xlink" content-type="dwc:institutional_code" xlink:type="simple">CORBIDI</named-content> 11862 (<bold>C</bold>), <named-content xmlns:xlink="http://www.w3.org/1999/xlink" content-type="dwc:institutional_code" xlink:type="simple">CORBIDI</named-content> 16695 (<bold>D</bold>), <named-content xmlns:xlink="http://www.w3.org/1999/xlink" content-type="dwc:institutional_code" xlink:type="simple">CORBIDI</named-content> 17014 (<bold>E</bold>), and <named-content xmlns:xlink="http://www.w3.org/1999/xlink" content-type="dwc:institutional_code" xlink:type="simple">CORBIDI</named-content> 17015 (<bold>F</bold>). Photographs by A. Catenazzi.</p></caption><graphic xmlns:xlink="http://www.w3.org/1999/xlink" xlink:href="zookeys-594-143-g005.jpg" position="float" orientation="portrait" xlink:type="simple" id="oo_90461.jpg"/></fig></tp:treatment-sec><tp:treatment-sec sec-type="Generic placement"><title>Generic placement.</title><p>We assign this species to <italic><tp:taxon-name><tp:taxon-name-part taxon-name-part-type="genus">Pristimantis</tp:taxon-name-part></tp:taxon-name></italic> on the basis of general morphological similarity to other members of the genus and molecular data. The genus <italic><tp:taxon-name><tp:taxon-name-part taxon-name-part-type="genus">Pristimantis</tp:taxon-name-part></tp:taxon-name></italic> lacks any diagnostic morphological synapomorphies (<xref ref-type="bibr" rid="B17">Hedges et al. 2008</xref>), but molecular phylogenetic analyses support the placement of the new species within the genus (Fig. <xref ref-type="fig" rid="F6">6</xref>).</p><fig id="F6" position="float" orientation="portrait"><label>Figure 6.</label><caption><p>
                <abbrev xmlns:xlink="http://www.w3.org/1999/xlink" xlink:type="simple"><def><p> Maximum Likelihood </p></def>(ML)</abbrev> phylogeny (best tree) based on the combined dataset (16S ribosomal RNA and <abbrev xmlns:xlink="http://www.w3.org/1999/xlink" xlink:title="cytochrome c oxidase subunit I" xlink:type="simple">COI</abbrev> genes). <abbrev xmlns:xlink="http://www.w3.org/1999/xlink" xlink:title="Maximum Likelihood" xlink:type="simple">ML</abbrev> bootstrap values are indicated at each node.</p></caption><graphic xmlns:xlink="http://www.w3.org/1999/xlink" xlink:href="zookeys-594-143-g006.jpg" position="float" orientation="portrait" xlink:type="simple" id="oo_90462.jpg"/></fig></tp:treatment-sec><tp:treatment-sec sec-type="diagnosis"><title>Diagnosis.</title><p>A new species of <italic><tp:taxon-name><tp:taxon-name-part taxon-name-part-type="genus">Pristimantis</tp:taxon-name-part></tp:taxon-name></italic> characterized by (1) skin on dorsum smooth, skin on belly areolate, discoidal and dorsolateral folds absent; (2) tympanic membrane differentiated, tympanic annulus distinct; (3) snout moderate in length, <!--PageBreak-->with small rostral tubercle, subacuminate in dorsal view and rounded in profile; (4) upper eyelid with minute conical tubercles, narrower than <abbrev xmlns:xlink="http://www.w3.org/1999/xlink" xlink:title="interorbital distance" xlink:type="simple">IOD</abbrev>; cranial crests absent; (5) dentigerous process of vomers barely noticeable; (6) vocal slits present; nuptial pads absent; (7) Finger I shorter than Finger II; discs broadly expanded and elliptical; (8) fingers with narrow lateral fringes; (9) single, minute ulnar tubercle present; (10) heel and tarsus lacking tubercles; (11) inner metatarsal tubercle ovoid, of higher relief and about 2.5 times the size of conical, rounded outer metatarsal tubercle; supernumerary plantar tubercles present; (12) toes with narrow lateral fringes; webbing absent; Toe V <!--PageBreak-->longer than Toe III; tips of digits expanded, truncate; (13) dorsum beige to reddish-brown with or without dark brown markings; interorbital bar present; venter cream; (14) <abbrev xmlns:xlink="http://www.w3.org/1999/xlink" xlink:title="snout–vent length" xlink:type="simple">SVL</abbrev> 21.8–26.9 mm in 12 males, 28.8 mm in one female (Table <xref ref-type="table" rid="T1">1</xref>).</p><table-wrap id="T1" position="float" orientation="portrait"><label>Table 1.</label><caption><p>Measurements (in mm) of holotype and paratopotypes of <italic><tp:taxon-name><tp:taxon-name-part taxon-name-part-type="genus">Pristimantis</tp:taxon-name-part> <tp:taxon-name-part taxon-name-part-type="species">pluvialis</tp:taxon-name-part></tp:taxon-name></italic> sp. n. from Quitacalzón, 1050 m a.s.l., Distrito Kosñipata, Provincia Paucartambo, Region Cusco, Peru.</p></caption><table id="TID0E1YAG" rules="all"><tbody><tr><th rowspan="1" colspan="1">Characters</th><th rowspan="1" colspan="1">Holotype, male</th><th rowspan="1" colspan="1">Paratopotype, male</th><th rowspan="1" colspan="1">Paratopotype, male</th><th rowspan="1" colspan="1">Paratopotype, male</th><th rowspan="1" colspan="1">Paratopotype, female</th></tr><tr><td rowspan="1" colspan="1"/><td rowspan="1" colspan="1">
                    <named-content xmlns:xlink="http://www.w3.org/1999/xlink" content-type="dwc:institutional_code" xlink:type="simple">CORBIDI</named-content> 16510</td><td rowspan="1" colspan="1">
                      <named-content xmlns:xlink="http://www.w3.org/1999/xlink" content-type="dwc:institutional_code" xlink:type="simple">MHNC</named-content> 15489</td><td rowspan="1" colspan="1">
                      <named-content xmlns:xlink="http://www.w3.org/1999/xlink" content-type="dwc:institutional_code" xlink:type="simple">MHNC</named-content> 15490</td><td rowspan="1" colspan="1">
                    <named-content xmlns:xlink="http://www.w3.org/1999/xlink" content-type="dwc:institutional_code" xlink:type="simple">CORBIDI</named-content> 16512</td><td rowspan="1" colspan="1">
                    <named-content xmlns:xlink="http://www.w3.org/1999/xlink" content-type="dwc:institutional_code" xlink:type="simple">CORBIDI</named-content> 16511</td></tr><tr><td rowspan="1" colspan="1">
                    <abbrev xmlns:xlink="http://www.w3.org/1999/xlink" xlink:title="snout–vent length" xlink:type="simple">SVL</abbrev>
                  </td><td rowspan="1" colspan="1">24.6</td><td rowspan="1" colspan="1">22.8</td><td rowspan="1" colspan="1">23.4</td><td rowspan="1" colspan="1">23.9</td><td rowspan="1" colspan="1">28.8</td></tr><tr><td rowspan="1" colspan="1">Tibia length</td><td rowspan="1" colspan="1">12.9</td><td rowspan="1" colspan="1">13.1</td><td rowspan="1" colspan="1">12.9</td><td rowspan="1" colspan="1">12.8</td><td rowspan="1" colspan="1">15.0</td></tr><tr><td rowspan="1" colspan="1">Foot length</td><td rowspan="1" colspan="1">9.9</td><td rowspan="1" colspan="1">10.9</td><td rowspan="1" colspan="1">9.8</td><td rowspan="1" colspan="1">9.7</td><td rowspan="1" colspan="1">12.9</td></tr><tr><td rowspan="1" colspan="1">Head length</td><td rowspan="1" colspan="1">8.9</td><td rowspan="1" colspan="1">8.8</td><td rowspan="1" colspan="1">8.5</td><td rowspan="1" colspan="1">8.4</td><td rowspan="1" colspan="1">11.3</td></tr><tr><td rowspan="1" colspan="1">Head width</td><td rowspan="1" colspan="1">8.3</td><td rowspan="1" colspan="1">7.6</td><td rowspan="1" colspan="1">7.9</td><td rowspan="1" colspan="1">7.9</td><td rowspan="1" colspan="1">9.8</td></tr><tr><td rowspan="1" colspan="1">Interorbital distance</td><td rowspan="1" colspan="1">3.3</td><td rowspan="1" colspan="1">3.4</td><td rowspan="1" colspan="1">3.3</td><td rowspan="1" colspan="1">4.0</td><td rowspan="1" colspan="1">4.5</td></tr><tr><td rowspan="1" colspan="1">Upper eyelid width</td><td rowspan="1" colspan="1">2.2</td><td rowspan="1" colspan="1">2.2</td><td rowspan="1" colspan="1">1.9</td><td rowspan="1" colspan="1">1.9</td><td rowspan="1" colspan="1">2.2</td></tr><tr><td rowspan="1" colspan="1">Internarial distance</td><td rowspan="1" colspan="1">1.7</td><td rowspan="1" colspan="1">1.8</td><td rowspan="1" colspan="1">1.6</td><td rowspan="1" colspan="1">1.8</td><td rowspan="1" colspan="1">2.1</td></tr><tr><td rowspan="1" colspan="1">Eye to nostril distance</td><td rowspan="1" colspan="1">2.9</td><td rowspan="1" colspan="1">3.0</td><td rowspan="1" colspan="1">2.8</td><td rowspan="1" colspan="1">2.9</td><td rowspan="1" colspan="1">3.5</td></tr><tr><td rowspan="1" colspan="1">Snout to eye distance</td><td rowspan="1" colspan="1">3.8</td><td rowspan="1" colspan="1">3.9</td><td rowspan="1" colspan="1">3.7</td><td rowspan="1" colspan="1">3.5</td><td rowspan="1" colspan="1">4.8</td></tr><tr><td rowspan="1" colspan="1">Eye diameter</td><td rowspan="1" colspan="1">0.8</td><td rowspan="1" colspan="1">1.0</td><td rowspan="1" colspan="1">0.8</td><td rowspan="1" colspan="1">0.8</td><td rowspan="1" colspan="1">1.1</td></tr><tr><td rowspan="1" colspan="1">Tympanum diameter</td><td rowspan="1" colspan="1">3.0</td><td rowspan="1" colspan="1">3.2</td><td rowspan="1" colspan="1">3.3</td><td rowspan="1" colspan="1">3.3</td><td rowspan="1" colspan="1">3.7</td></tr><tr><td rowspan="1" colspan="1">Eye to tympanum distance</td><td rowspan="1" colspan="1">1.3</td><td rowspan="1" colspan="1">1.5</td><td rowspan="1" colspan="1">1.5</td><td rowspan="1" colspan="1">1.3</td><td rowspan="1" colspan="1">1.5</td></tr><tr><td rowspan="1" colspan="1">Forearm length</td><td rowspan="1" colspan="1">1.0</td><td rowspan="1" colspan="1">0.9</td><td rowspan="1" colspan="1">0.9</td><td rowspan="1" colspan="1">0.8</td><td rowspan="1" colspan="1">1.2</td></tr><tr><td rowspan="1" colspan="1">Hand length</td><td rowspan="1" colspan="1">5.1</td><td rowspan="1" colspan="1">5.3</td><td rowspan="1" colspan="1">4.9</td><td rowspan="1" colspan="1">5.0</td><td rowspan="1" colspan="1">6.4</td></tr><tr><td rowspan="1" colspan="1">Finger I length</td><td rowspan="1" colspan="1">6.6</td><td rowspan="1" colspan="1">7.0</td><td rowspan="1" colspan="1">6.7</td><td rowspan="1" colspan="1">6.4</td><td rowspan="1" colspan="1">7.6</td></tr><tr><td rowspan="1" colspan="1">Finger II length</td><td rowspan="1" colspan="1">2.5</td><td rowspan="1" colspan="1">3.0</td><td rowspan="1" colspan="1">2.3</td><td rowspan="1" colspan="1">2.3</td><td rowspan="1" colspan="1">3.1</td></tr></tbody></table></table-wrap></tp:treatment-sec><tp:treatment-sec sec-type="comparisons"><title>Comparisons.</title><p>We tentatively assign <italic><tp:taxon-name><tp:taxon-name-part taxon-name-part-type="genus">Pristimantis</tp:taxon-name-part> <tp:taxon-name-part taxon-name-part-type="species">pluvialis</tp:taxon-name-part></tp:taxon-name></italic> to the putative <italic><tp:taxon-name><tp:taxon-name-part taxon-name-part-type="genus">Pristimantis</tp:taxon-name-part> <tp:taxon-name-part taxon-name-part-type="species">lacrimosus</tp:taxon-name-part></tp:taxon-name></italic> group sensu <xref ref-type="bibr" rid="B3">Arteaga et al. (2013)</xref> because of its smooth dorsal skin, presence of rostral tubercle, subacuminate snout profile, moderately long limbs, Finger I shorter than Finger II, expanded digital disks, and distinct tympanic membrane. Furthermore, our phylogenetic analysis (Fig. <xref ref-type="fig" rid="F6">6</xref>, Tables <xref ref-type="table" rid="T2">2</xref>–<xref ref-type="table" rid="T3">3</xref>) supports the distinctiveness of <italic><tp:taxon-name><tp:taxon-name-part taxon-name-part-type="genus">Pristimantis</tp:taxon-name-part> <tp:taxon-name-part taxon-name-part-type="species">pluvialis</tp:taxon-name-part></tp:taxon-name></italic> from other closely related taxa, including <italic><tp:taxon-name><tp:taxon-name-part taxon-name-part-type="genus">Pristimantis</tp:taxon-name-part> <tp:taxon-name-part taxon-name-part-type="species">bromeliaceus</tp:taxon-name-part></tp:taxon-name></italic>, <italic><tp:taxon-name><tp:taxon-name-part taxon-name-part-type="genus">Pristimantis</tp:taxon-name-part> <tp:taxon-name-part taxon-name-part-type="species">galdi</tp:taxon-name-part></tp:taxon-name></italic>, <tp:taxon-name><tp:taxon-name-part taxon-name-part-type="genus">Pristimantis</tp:taxon-name-part> <tp:taxon-name-part taxon-name-part-type="uncertainty-rank">cf.</tp:taxon-name-part> <tp:taxon-name-part taxon-name-part-type="species">mendax</tp:taxon-name-part></tp:taxon-name>, <italic><tp:taxon-name><tp:taxon-name-part taxon-name-part-type="genus">Pristimantis</tp:taxon-name-part> <tp:taxon-name-part taxon-name-part-type="species">omeviridis</tp:taxon-name-part></tp:taxon-name></italic>, and two undescribed species (Fig. <xref ref-type="fig" rid="F6">6</xref>). We found substantial genetic distances (uncorrected p-distances of 0.06–0.15 for 16S and 0.23–0.27 for <abbrev xmlns:xlink="http://www.w3.org/1999/xlink" xlink:title="cytochrome c oxidase subunit I" xlink:type="simple">COI</abbrev>; Tables <xref ref-type="table" rid="T2">2</xref>–<xref ref-type="table" rid="T3">3</xref>) <!--PageBreak--><!--PageBreak--><!--PageBreak-->between <italic><tp:taxon-name><tp:taxon-name-part taxon-name-part-type="genus">Pristimantis</tp:taxon-name-part> <tp:taxon-name-part taxon-name-part-type="species">pluvialis</tp:taxon-name-part></tp:taxon-name></italic> and the most closely related species for which mitochondrial sequence data were available. Given our taxon sampling, we emphasize distances for 16S. <italic><tp:taxon-name><tp:taxon-name-part taxon-name-part-type="genus">Pristimantis</tp:taxon-name-part> <tp:taxon-name-part taxon-name-part-type="species">pluvialis</tp:taxon-name-part></tp:taxon-name></italic> is most closely related to two undescribed <italic><tp:taxon-name><tp:taxon-name-part taxon-name-part-type="genus">Pristimantis</tp:taxon-name-part></tp:taxon-name></italic>, one from near the type locality (<named-content xmlns:xlink="http://www.w3.org/1999/xlink" content-type="dwc:institutional_code" xlink:type="simple">CORBIDI</named-content> 17473, 16S uncorrected p-distance: 0.06), and another from Guyana (<named-content xmlns:xlink="http://www.w3.org/1999/xlink" content-type="dwc:institutional_code" xlink:type="simple">ROM</named-content> 43978, 16S uncorrected p-distance: 0.07). This species was previously identified as <italic><tp:taxon-name><tp:taxon-name-part taxon-name-part-type="genus">Pristimantis</tp:taxon-name-part> <tp:taxon-name-part taxon-name-part-type="species">zeuctotylus</tp:taxon-name-part></tp:taxon-name></italic> by <xref ref-type="bibr" rid="B17">Hedges et al. (2008)</xref>, but was treated as <italic><tp:taxon-name><tp:taxon-name-part taxon-name-part-type="genus">Pristimantis</tp:taxon-name-part></tp:taxon-name></italic> sp. by <xref ref-type="bibr" rid="B27">Padial et al. (2014)</xref>. Other closely related species are <italic><tp:taxon-name><tp:taxon-name-part taxon-name-part-type="genus">Pristimantis</tp:taxon-name-part> <tp:taxon-name-part taxon-name-part-type="species">moro</tp:taxon-name-part></tp:taxon-name></italic> (16S uncorrected p-distance: 0.08–0.11), <italic><tp:taxon-name><tp:taxon-name-part taxon-name-part-type="genus">Pristimantis</tp:taxon-name-part> <tp:taxon-name-part taxon-name-part-type="species">schultei</tp:taxon-name-part></tp:taxon-name></italic> (0.10), <italic><tp:taxon-name><tp:taxon-name-part taxon-name-part-type="genus">Pristimantis</tp:taxon-name-part> <tp:taxon-name-part taxon-name-part-type="species">bromeliaceus</tp:taxon-name-part></tp:taxon-name></italic> (0.11), and <italic><tp:taxon-name><tp:taxon-name-part taxon-name-part-type="genus">Pristimantis</tp:taxon-name-part> <tp:taxon-name-part taxon-name-part-type="species">mendax</tp:taxon-name-part></tp:taxon-name></italic> (0.11).</p><table-wrap id="T2" position="float" orientation="portrait"><label>Table 2.</label><caption><p>Uncorrected p-distances of the mitochondrial 16S rRNA gene. Comparisons between <italic><tp:taxon-name><tp:taxon-name-part taxon-name-part-type="genus">Pristimantis</tp:taxon-name-part> <tp:taxon-name-part taxon-name-part-type="species">pluvialis</tp:taxon-name-part></tp:taxon-name></italic> and other taxa are indicated in bold.</p></caption><table id="TID0ERMBG" rules="all"><tbody><tr><th rowspan="1" colspan="1"/><th rowspan="1" colspan="1">
              <italic><tp:taxon-name><tp:taxon-name-part taxon-name-part-type="genus">Pristimantis</tp:taxon-name-part> <tp:taxon-name-part taxon-name-part-type="species">bromeliaceus</tp:taxon-name-part></tp:taxon-name></italic> <ext-link xmlns:xlink="http://www.w3.org/1999/xlink" ext-link-type="gen" xlink:href="KU291702" xlink:type="simple">KU291702</ext-link></th><th rowspan="1" colspan="1">
              <italic><tp:taxon-name><tp:taxon-name-part taxon-name-part-type="genus">Pristimantis</tp:taxon-name-part> <tp:taxon-name-part taxon-name-part-type="species">mendax</tp:taxon-name-part></tp:taxon-name></italic> <ext-link xmlns:xlink="http://www.w3.org/1999/xlink" ext-link-type="gen" xlink:href="MTD45080" xlink:type="simple">MTD45080</ext-link></th><th rowspan="1" colspan="1">
              <italic><tp:taxon-name><tp:taxon-name-part taxon-name-part-type="genus">Pristimantis</tp:taxon-name-part> <tp:taxon-name-part taxon-name-part-type="species">schultei</tp:taxon-name-part></tp:taxon-name></italic> <ext-link xmlns:xlink="http://www.w3.org/1999/xlink" ext-link-type="gen" xlink:href="KU212220" xlink:type="simple">KU212220</ext-link></th><th rowspan="1" colspan="1">
              <italic><tp:taxon-name><tp:taxon-name-part taxon-name-part-type="genus">Pristimantis</tp:taxon-name-part> <tp:taxon-name-part taxon-name-part-type="species">pluvialis</tp:taxon-name-part></tp:taxon-name></italic> <named-content xmlns:xlink="http://www.w3.org/1999/xlink" content-type="dwc:institutional_code" xlink:type="simple">CORBIDI</named-content> 11862</th><th rowspan="1" colspan="1">
              <italic><tp:taxon-name><tp:taxon-name-part taxon-name-part-type="genus">Pristimantis</tp:taxon-name-part> <tp:taxon-name-part taxon-name-part-type="species">pluvialis</tp:taxon-name-part></tp:taxon-name></italic> <named-content xmlns:xlink="http://www.w3.org/1999/xlink" content-type="dwc:institutional_code" xlink:type="simple">CORBIDI</named-content> 16695</th><th rowspan="1" colspan="1">
              <italic><tp:taxon-name><tp:taxon-name-part taxon-name-part-type="genus">Pristimantis</tp:taxon-name-part></tp:taxon-name></italic> sp. <named-content xmlns:xlink="http://www.w3.org/1999/xlink" content-type="dwc:institutional_code" xlink:type="simple">CORBIDI</named-content> 17473</th><th rowspan="1" colspan="1">
              <italic><tp:taxon-name><tp:taxon-name-part taxon-name-part-type="genus">Pristimantis</tp:taxon-name-part></tp:taxon-name></italic> sp. <named-content xmlns:xlink="http://www.w3.org/1999/xlink" content-type="dwc:institutional_code" xlink:type="simple">ROM</named-content> 43978</th><th rowspan="1" colspan="1">
              <italic><tp:taxon-name><tp:taxon-name-part taxon-name-part-type="genus">Pristimantis</tp:taxon-name-part> <tp:taxon-name-part taxon-name-part-type="species">mindo</tp:taxon-name-part></tp:taxon-name></italic> MZUTI 1382</th><th rowspan="1" colspan="1">
              <italic><tp:taxon-name><tp:taxon-name-part taxon-name-part-type="genus">Pristimantis</tp:taxon-name-part> <tp:taxon-name-part taxon-name-part-type="species">mindo</tp:taxon-name-part></tp:taxon-name></italic> MZUTI 1756</th><th rowspan="1" colspan="1">
              <italic><tp:taxon-name><tp:taxon-name-part taxon-name-part-type="genus">Pristimantis</tp:taxon-name-part> <tp:taxon-name-part taxon-name-part-type="species">subsigillatus</tp:taxon-name-part></tp:taxon-name></italic> <named-content xmlns:xlink="http://www.w3.org/1999/xlink" content-type="dwc:institutional_code" xlink:type="simple">MECN</named-content> 10117</th><th rowspan="1" colspan="1">
              <italic><tp:taxon-name><tp:taxon-name-part taxon-name-part-type="genus">Pristimantis</tp:taxon-name-part> <tp:taxon-name-part taxon-name-part-type="species">galdi</tp:taxon-name-part></tp:taxon-name></italic> QCAZ32368</th><th rowspan="1" colspan="1">
              <italic><tp:taxon-name><tp:taxon-name-part taxon-name-part-type="genus">Pristimantis</tp:taxon-name-part> <tp:taxon-name-part taxon-name-part-type="species">moro</tp:taxon-name-part></tp:taxon-name></italic> AJC1753</th><th rowspan="1" colspan="1">
              <italic><tp:taxon-name><tp:taxon-name-part taxon-name-part-type="genus">Pristimantis</tp:taxon-name-part> <tp:taxon-name-part taxon-name-part-type="species">moro</tp:taxon-name-part></tp:taxon-name></italic> AJC1860</th><th rowspan="1" colspan="1">
              <italic><tp:taxon-name><tp:taxon-name-part taxon-name-part-type="genus">Pristimantis</tp:taxon-name-part> <tp:taxon-name-part taxon-name-part-type="species">omeviridis</tp:taxon-name-part></tp:taxon-name></italic> QCAZ19664</th><th rowspan="1" colspan="1">
              <italic><tp:taxon-name><tp:taxon-name-part taxon-name-part-type="genus">Pristimantis</tp:taxon-name-part> <tp:taxon-name-part taxon-name-part-type="species">ridens</tp:taxon-name-part></tp:taxon-name></italic> AJC1778</th></tr><tr><td rowspan="1" colspan="1">
              <italic><tp:taxon-name><tp:taxon-name-part taxon-name-part-type="genus">Pristimantis</tp:taxon-name-part> <tp:taxon-name-part taxon-name-part-type="species">bromeliaceus</tp:taxon-name-part></tp:taxon-name></italic> <ext-link xmlns:xlink="http://www.w3.org/1999/xlink" ext-link-type="gen" xlink:href="KU291702" xlink:type="simple">KU291702</ext-link></td><td rowspan="1" colspan="1">0.00</td><td rowspan="1" colspan="1"/><td rowspan="1" colspan="1"/><td rowspan="1" colspan="1"/><td rowspan="1" colspan="1"/><td rowspan="1" colspan="1"/><td rowspan="1" colspan="1"/><td rowspan="1" colspan="1"/><td rowspan="1" colspan="1"/><td rowspan="1" colspan="1"/><td rowspan="1" colspan="1"/><td rowspan="1" colspan="1"/><td rowspan="1" colspan="1"/><td rowspan="1" colspan="1"/><td rowspan="1" colspan="1"/></tr><tr><td rowspan="1" colspan="1">
              <italic><tp:taxon-name><tp:taxon-name-part taxon-name-part-type="genus">Pristimantis</tp:taxon-name-part> <tp:taxon-name-part taxon-name-part-type="species">mendax</tp:taxon-name-part></tp:taxon-name></italic> <ext-link xmlns:xlink="http://www.w3.org/1999/xlink" ext-link-type="gen" xlink:href="MTD45080" xlink:type="simple">MTD45080</ext-link></td><td rowspan="1" colspan="1">0.01</td><td rowspan="1" colspan="1">0.00</td><td rowspan="1" colspan="1"/><td rowspan="1" colspan="1"/><td rowspan="1" colspan="1"/><td rowspan="1" colspan="1"/><td rowspan="1" colspan="1"/><td rowspan="1" colspan="1"/><td rowspan="1" colspan="1"/><td rowspan="1" colspan="1"/><td rowspan="1" colspan="1"/><td rowspan="1" colspan="1"/><td rowspan="1" colspan="1"/><td rowspan="1" colspan="1"/><td rowspan="1" colspan="1"/></tr><tr><td rowspan="1" colspan="1">
              <italic><tp:taxon-name><tp:taxon-name-part taxon-name-part-type="genus">Pristimantis</tp:taxon-name-part> <tp:taxon-name-part taxon-name-part-type="species">schultei</tp:taxon-name-part></tp:taxon-name></italic> <ext-link xmlns:xlink="http://www.w3.org/1999/xlink" ext-link-type="gen" xlink:href="KU212220" xlink:type="simple">KU212220</ext-link></td><td rowspan="1" colspan="1">0.08</td><td rowspan="1" colspan="1">0.08</td><td rowspan="1" colspan="1">0.00</td><td rowspan="1" colspan="1"/><td rowspan="1" colspan="1"/><td rowspan="1" colspan="1"/><td rowspan="1" colspan="1"/><td rowspan="1" colspan="1"/><td rowspan="1" colspan="1"/><td rowspan="1" colspan="1"/><td rowspan="1" colspan="1"/><td rowspan="1" colspan="1"/><td rowspan="1" colspan="1"/><td rowspan="1" colspan="1"/><td rowspan="1" colspan="1"/></tr><tr><td rowspan="1" colspan="1">
              <italic><tp:taxon-name><tp:taxon-name-part taxon-name-part-type="genus">Pristimantis</tp:taxon-name-part> <tp:taxon-name-part taxon-name-part-type="species">pluvialis</tp:taxon-name-part></tp:taxon-name></italic> <named-content xmlns:xlink="http://www.w3.org/1999/xlink" content-type="dwc:institutional_code" xlink:type="simple">CORBIDI</named-content> 11862</td><td rowspan="1" colspan="1">
              <bold>0.11</bold>
            </td><td rowspan="1" colspan="1">
              <bold>0.11</bold>
            </td><td rowspan="1" colspan="1">
              <bold>0.10</bold>
            </td><td rowspan="1" colspan="1">
              <bold>0.00</bold>
            </td><td rowspan="1" colspan="1"/><td rowspan="1" colspan="1"/><td rowspan="1" colspan="1"/><td rowspan="1" colspan="1"/><td rowspan="1" colspan="1"/><td rowspan="1" colspan="1"/><td rowspan="1" colspan="1"/><td rowspan="1" colspan="1"/><td rowspan="1" colspan="1"/><td rowspan="1" colspan="1"/><td rowspan="1" colspan="1"/></tr><tr><td rowspan="1" colspan="1">
              <italic><tp:taxon-name><tp:taxon-name-part taxon-name-part-type="genus">Pristimantis</tp:taxon-name-part> <tp:taxon-name-part taxon-name-part-type="species">pluvialis</tp:taxon-name-part></tp:taxon-name></italic> <named-content xmlns:xlink="http://www.w3.org/1999/xlink" content-type="dwc:institutional_code" xlink:type="simple">CORBIDI</named-content> 16695</td><td rowspan="1" colspan="1">
              <bold>0.11</bold>
            </td><td rowspan="1" colspan="1">
              <bold>0.11</bold>
            </td><td rowspan="1" colspan="1">
              <bold>0.10</bold>
            </td><td rowspan="1" colspan="1">
              <bold>0.00</bold>
            </td><td rowspan="1" colspan="1">
              <bold>0.00</bold>
            </td><td rowspan="1" colspan="1"/><td rowspan="1" colspan="1"/><td rowspan="1" colspan="1"/><td rowspan="1" colspan="1"/><td rowspan="1" colspan="1"/><td rowspan="1" colspan="1"/><td rowspan="1" colspan="1"/><td rowspan="1" colspan="1"/><td rowspan="1" colspan="1"/><td rowspan="1" colspan="1"/></tr><tr><td rowspan="1" colspan="1">
              <italic><tp:taxon-name><tp:taxon-name-part taxon-name-part-type="genus">Pristimantis</tp:taxon-name-part></tp:taxon-name></italic> sp. <named-content xmlns:xlink="http://www.w3.org/1999/xlink" content-type="dwc:institutional_code" xlink:type="simple">CORBIDI</named-content> 17473</td><td rowspan="1" colspan="1">0.10</td><td rowspan="1" colspan="1">0.10</td><td rowspan="1" colspan="1">0.07</td><td rowspan="1" colspan="1">
              <bold>0.06</bold>
            </td><td rowspan="1" colspan="1">
              <bold>0.06</bold>
            </td><td rowspan="1" colspan="1">0.00</td><td rowspan="1" colspan="1"/><td rowspan="1" colspan="1"/><td rowspan="1" colspan="1"/><td rowspan="1" colspan="1"/><td rowspan="1" colspan="1"/><td rowspan="1" colspan="1"/><td rowspan="1" colspan="1"/><td rowspan="1" colspan="1"/><td rowspan="1" colspan="1"/></tr><tr><td rowspan="1" colspan="1">
              <italic><tp:taxon-name><tp:taxon-name-part taxon-name-part-type="genus">Pristimantis</tp:taxon-name-part></tp:taxon-name></italic> sp. <named-content xmlns:xlink="http://www.w3.org/1999/xlink" content-type="dwc:institutional_code" xlink:type="simple">ROM</named-content> 43978</td><td rowspan="1" colspan="1">0.12</td><td rowspan="1" colspan="1">0.11</td><td rowspan="1" colspan="1">0.09</td><td rowspan="1" colspan="1">
              <bold>0.07</bold>
            </td><td rowspan="1" colspan="1">
              <bold>0.07</bold>
            </td><td rowspan="1" colspan="1">0.07</td><td rowspan="1" colspan="1">0.00</td><td rowspan="1" colspan="1"/><td rowspan="1" colspan="1"/><td rowspan="1" colspan="1"/><td rowspan="1" colspan="1"/><td rowspan="1" colspan="1"/><td rowspan="1" colspan="1"/><td rowspan="1" colspan="1"/><td rowspan="1" colspan="1"/></tr><tr><td rowspan="1" colspan="1">
              <italic><tp:taxon-name><tp:taxon-name-part taxon-name-part-type="genus">Pristimantis</tp:taxon-name-part> <tp:taxon-name-part taxon-name-part-type="species">mindo</tp:taxon-name-part></tp:taxon-name></italic> MZUTI 1382</td><td rowspan="1" colspan="1">0.09</td><td rowspan="1" colspan="1">0.09</td><td rowspan="1" colspan="1">0.08</td><td rowspan="1" colspan="1">
              <bold>0.10</bold>
            </td><td rowspan="1" colspan="1">
              <bold>0.10</bold>
            </td><td rowspan="1" colspan="1">0.09</td><td rowspan="1" colspan="1">0.09</td><td rowspan="1" colspan="1">0.00</td><td rowspan="1" colspan="1"/><td rowspan="1" colspan="1"/><td rowspan="1" colspan="1"/><td rowspan="1" colspan="1"/><td rowspan="1" colspan="1"/><td rowspan="1" colspan="1"/><td rowspan="1" colspan="1"/></tr><tr><td rowspan="1" colspan="1">
              <italic><tp:taxon-name><tp:taxon-name-part taxon-name-part-type="genus">Pristimantis</tp:taxon-name-part> <tp:taxon-name-part taxon-name-part-type="species">mindo</tp:taxon-name-part></tp:taxon-name></italic> MZUTI 1756</td><td rowspan="1" colspan="1">0.09</td><td rowspan="1" colspan="1">0.09</td><td rowspan="1" colspan="1">0.08</td><td rowspan="1" colspan="1">
              <bold>0.10</bold>
            </td><td rowspan="1" colspan="1">
              <bold>0.10</bold>
            </td><td rowspan="1" colspan="1">0.08</td><td rowspan="1" colspan="1">0.09</td><td rowspan="1" colspan="1">0.00</td><td rowspan="1" colspan="1">0.00</td><td rowspan="1" colspan="1"/><td rowspan="1" colspan="1"/><td rowspan="1" colspan="1"/><td rowspan="1" colspan="1"/><td rowspan="1" colspan="1"/><td rowspan="1" colspan="1"/></tr><tr><td rowspan="1" colspan="1">
              <italic><tp:taxon-name><tp:taxon-name-part taxon-name-part-type="genus">Pristimantis</tp:taxon-name-part> <tp:taxon-name-part taxon-name-part-type="species">subsigillatus</tp:taxon-name-part></tp:taxon-name></italic> <named-content xmlns:xlink="http://www.w3.org/1999/xlink" content-type="dwc:institutional_code" xlink:type="simple">MECN</named-content> 10117</td><td rowspan="1" colspan="1">0.12</td><td rowspan="1" colspan="1">0.11</td><td rowspan="1" colspan="1">0.09</td><td rowspan="1" colspan="1">
              <bold>0.11</bold>
            </td><td rowspan="1" colspan="1">
              <bold>0.11</bold>
            </td><td rowspan="1" colspan="1">0.10</td><td rowspan="1" colspan="1">0.10</td><td rowspan="1" colspan="1">0.06</td><td rowspan="1" colspan="1">0.05</td><td rowspan="1" colspan="1">0.00</td><td rowspan="1" colspan="1"/><td rowspan="1" colspan="1"/><td rowspan="1" colspan="1"/><td rowspan="1" colspan="1"/><td rowspan="1" colspan="1"/></tr><tr><td rowspan="1" colspan="1">
              <italic><tp:taxon-name><tp:taxon-name-part taxon-name-part-type="genus">Pristimantis</tp:taxon-name-part> <tp:taxon-name-part taxon-name-part-type="species">galdi</tp:taxon-name-part></tp:taxon-name></italic> QCAZ32368</td><td rowspan="1" colspan="1">0.10</td><td rowspan="1" colspan="1">0.10</td><td rowspan="1" colspan="1">0.09</td><td rowspan="1" colspan="1">
              <bold>0.11</bold>
            </td><td rowspan="1" colspan="1">
              <bold>0.12</bold>
            </td><td rowspan="1" colspan="1">0.10</td><td rowspan="1" colspan="1">0.10</td><td rowspan="1" colspan="1">0.08</td><td rowspan="1" colspan="1">0.07</td><td rowspan="1" colspan="1">0.11</td><td rowspan="1" colspan="1">0.00</td><td rowspan="1" colspan="1"/><td rowspan="1" colspan="1"/><td rowspan="1" colspan="1"/><td rowspan="1" colspan="1"/></tr><tr><td rowspan="1" colspan="1">
              <italic><tp:taxon-name><tp:taxon-name-part taxon-name-part-type="genus">Pristimantis</tp:taxon-name-part> <tp:taxon-name-part taxon-name-part-type="species">moro</tp:taxon-name-part></tp:taxon-name></italic> AJC1753</td><td rowspan="1" colspan="1">0.09</td><td rowspan="1" colspan="1">0.10</td><td rowspan="1" colspan="1">0.07</td><td rowspan="1" colspan="1">
              <bold>0.11</bold>
            </td><td rowspan="1" colspan="1">
              <bold>0.11</bold>
            </td><td rowspan="1" colspan="1">0.10</td><td rowspan="1" colspan="1">0.10</td><td rowspan="1" colspan="1">0.08</td><td rowspan="1" colspan="1">0.08</td><td rowspan="1" colspan="1">0.09</td><td rowspan="1" colspan="1">0.09</td><td rowspan="1" colspan="1">0.00</td><td rowspan="1" colspan="1"/><td rowspan="1" colspan="1"/><td rowspan="1" colspan="1"/></tr><tr><td rowspan="1" colspan="1">
              <italic><tp:taxon-name><tp:taxon-name-part taxon-name-part-type="genus">Pristimantis</tp:taxon-name-part> <tp:taxon-name-part taxon-name-part-type="species">moro</tp:taxon-name-part></tp:taxon-name></italic> AJC1860</td><td rowspan="1" colspan="1">0.08</td><td rowspan="1" colspan="1">0.08</td><td rowspan="1" colspan="1">0.06</td><td rowspan="1" colspan="1">
              <bold>0.08</bold>
            </td><td rowspan="1" colspan="1">
              <bold>0.08</bold>
            </td><td rowspan="1" colspan="1">0.08</td><td rowspan="1" colspan="1">0.09</td><td rowspan="1" colspan="1">0.07</td><td rowspan="1" colspan="1">0.07</td><td rowspan="1" colspan="1">0.08</td><td rowspan="1" colspan="1">0.09</td><td rowspan="1" colspan="1">0.05</td><td rowspan="1" colspan="1">0.00</td><td rowspan="1" colspan="1"/><td rowspan="1" colspan="1"/></tr><tr><td rowspan="1" colspan="1">
              <italic><tp:taxon-name><tp:taxon-name-part taxon-name-part-type="genus">Pristimantis</tp:taxon-name-part> <tp:taxon-name-part taxon-name-part-type="species">omeviridis</tp:taxon-name-part></tp:taxon-name></italic> QCAZ19664</td><td rowspan="1" colspan="1">0.12</td><td rowspan="1" colspan="1">0.12</td><td rowspan="1" colspan="1">0.11</td><td rowspan="1" colspan="1">
              <bold>0.13</bold>
            </td><td rowspan="1" colspan="1">
              <bold>0.13</bold>
            </td><td rowspan="1" colspan="1">0.12</td><td rowspan="1" colspan="1">0.14</td><td rowspan="1" colspan="1">0.12</td><td rowspan="1" colspan="1">0.12</td><td rowspan="1" colspan="1">0.12</td><td rowspan="1" colspan="1">0.11</td><td rowspan="1" colspan="1">0.10</td><td rowspan="1" colspan="1">0.10</td><td rowspan="1" colspan="1">0.00</td><td rowspan="1" colspan="1"/></tr><tr><td rowspan="1" colspan="1">
              <italic><tp:taxon-name><tp:taxon-name-part taxon-name-part-type="genus">Pristimantis</tp:taxon-name-part> <tp:taxon-name-part taxon-name-part-type="species">ridens</tp:taxon-name-part></tp:taxon-name></italic> AJC1778</td><td rowspan="1" colspan="1">0.14</td><td rowspan="1" colspan="1">0.15</td><td rowspan="1" colspan="1">0.12</td><td rowspan="1" colspan="1">
              <bold>0.14</bold>
            </td><td rowspan="1" colspan="1">
              <bold>0.15</bold>
            </td><td rowspan="1" colspan="1">0.15</td><td rowspan="1" colspan="1">0.17</td><td rowspan="1" colspan="1">0.14</td><td rowspan="1" colspan="1">0.14</td><td rowspan="1" colspan="1">0.16</td><td rowspan="1" colspan="1">0.16</td><td rowspan="1" colspan="1">0.14</td><td rowspan="1" colspan="1">0.12</td><td rowspan="1" colspan="1">0.14</td><td rowspan="1" colspan="1">0.00</td></tr></tbody></table></table-wrap><table-wrap id="T3" position="float" orientation="portrait"><label>Table 3.</label><caption><p>Uncorrected p-distances of the protein-coding gene cytochrome c oxidase subunit I (<abbrev xmlns:xlink="http://www.w3.org/1999/xlink" xlink:title="cytochrome c oxidase subunit I" xlink:type="simple">COI</abbrev>). Comparisons between <italic><tp:taxon-name><tp:taxon-name-part taxon-name-part-type="genus">Pristimantis</tp:taxon-name-part> <tp:taxon-name-part taxon-name-part-type="species">pluvialis</tp:taxon-name-part></tp:taxon-name></italic> and other taxa are indicated in bold.</p></caption><table id="TID0ETSAI" rules="all"><tbody><tr><th rowspan="1" colspan="1"/><th rowspan="1" colspan="1">
              <italic><tp:taxon-name><tp:taxon-name-part taxon-name-part-type="genus">Pristimantis</tp:taxon-name-part> <tp:taxon-name-part taxon-name-part-type="species">moro</tp:taxon-name-part></tp:taxon-name></italic> AJC1753</th><th rowspan="1" colspan="1">
              <italic><tp:taxon-name><tp:taxon-name-part taxon-name-part-type="genus">Pristimantis</tp:taxon-name-part> <tp:taxon-name-part taxon-name-part-type="species">moro</tp:taxon-name-part></tp:taxon-name></italic> AJC1860</th><th rowspan="1" colspan="1">
              <italic><tp:taxon-name><tp:taxon-name-part taxon-name-part-type="genus">Pristimantis</tp:taxon-name-part> <tp:taxon-name-part taxon-name-part-type="species">pluvialis</tp:taxon-name-part></tp:taxon-name></italic> <named-content xmlns:xlink="http://www.w3.org/1999/xlink" content-type="dwc:institutional_code" xlink:type="simple">CORBIDI</named-content> 16695</th><th rowspan="1" colspan="1">
              <italic><tp:taxon-name><tp:taxon-name-part taxon-name-part-type="genus">Pristimantis</tp:taxon-name-part> <tp:taxon-name-part taxon-name-part-type="species">pluvialis</tp:taxon-name-part></tp:taxon-name></italic> <named-content xmlns:xlink="http://www.w3.org/1999/xlink" content-type="dwc:institutional_code" xlink:type="simple">CORBIDI</named-content> 16510</th><th rowspan="1" colspan="1">
              <italic><tp:taxon-name><tp:taxon-name-part taxon-name-part-type="genus">Pristimantis</tp:taxon-name-part> <tp:taxon-name-part taxon-name-part-type="species">pluvialis</tp:taxon-name-part></tp:taxon-name></italic> <named-content xmlns:xlink="http://www.w3.org/1999/xlink" content-type="dwc:institutional_code" xlink:type="simple">MHNC</named-content> 15489</th><th rowspan="1" colspan="1">
              <italic><tp:taxon-name><tp:taxon-name-part taxon-name-part-type="genus">Pristimantis</tp:taxon-name-part> <tp:taxon-name-part taxon-name-part-type="species">pluvialis</tp:taxon-name-part></tp:taxon-name></italic> <named-content xmlns:xlink="http://www.w3.org/1999/xlink" content-type="dwc:institutional_code" xlink:type="simple">MHNC</named-content> 15490</th><th rowspan="1" colspan="1">
              <italic><tp:taxon-name><tp:taxon-name-part taxon-name-part-type="genus">Pristimantis</tp:taxon-name-part> <tp:taxon-name-part taxon-name-part-type="species">pluvialis</tp:taxon-name-part></tp:taxon-name></italic> <named-content xmlns:xlink="http://www.w3.org/1999/xlink" content-type="dwc:institutional_code" xlink:type="simple">CORBIDI</named-content> 11862</th><th rowspan="1" colspan="1">
              <italic><tp:taxon-name><tp:taxon-name-part taxon-name-part-type="genus">Pristimantis</tp:taxon-name-part> <tp:taxon-name-part taxon-name-part-type="species">pluvialis</tp:taxon-name-part></tp:taxon-name></italic> <named-content xmlns:xlink="http://www.w3.org/1999/xlink" content-type="dwc:institutional_code" xlink:type="simple">CORBIDI</named-content> 16512</th><th rowspan="1" colspan="1">
              <italic><tp:taxon-name><tp:taxon-name-part taxon-name-part-type="genus">Pristimantis</tp:taxon-name-part></tp:taxon-name></italic> sp. <named-content xmlns:xlink="http://www.w3.org/1999/xlink" content-type="dwc:institutional_code" xlink:type="simple">CORBIDI</named-content> 17473</th><th rowspan="1" colspan="1">
              <italic><tp:taxon-name><tp:taxon-name-part taxon-name-part-type="genus">Pristimantis</tp:taxon-name-part> <tp:taxon-name-part taxon-name-part-type="species">ridens</tp:taxon-name-part></tp:taxon-name></italic> AJC1778</th></tr><tr><td rowspan="1" colspan="1">
              <italic><tp:taxon-name><tp:taxon-name-part taxon-name-part-type="genus">Pristimantis</tp:taxon-name-part> <tp:taxon-name-part taxon-name-part-type="species">moro</tp:taxon-name-part></tp:taxon-name></italic> AJC1753</td><td rowspan="1" colspan="1">0.00</td><td rowspan="1" colspan="1"/><td rowspan="1" colspan="1"/><td rowspan="1" colspan="1"/><td rowspan="1" colspan="1"/><td rowspan="1" colspan="1"/><td rowspan="1" colspan="1"/><td rowspan="1" colspan="1"/><td rowspan="1" colspan="1"/><td rowspan="1" colspan="1"/></tr><tr><td rowspan="1" colspan="1">
              <italic><tp:taxon-name><tp:taxon-name-part taxon-name-part-type="genus">Pristimantis</tp:taxon-name-part> <tp:taxon-name-part taxon-name-part-type="species">moro</tp:taxon-name-part></tp:taxon-name></italic> AJC1860</td><td rowspan="1" colspan="1">0.18</td><td rowspan="1" colspan="1">0.00</td><td rowspan="1" colspan="1"/><td rowspan="1" colspan="1"/><td rowspan="1" colspan="1"/><td rowspan="1" colspan="1"/><td rowspan="1" colspan="1"/><td rowspan="1" colspan="1"/><td rowspan="1" colspan="1"/><td rowspan="1" colspan="1"/></tr><tr><td rowspan="1" colspan="1">
              <italic><tp:taxon-name><tp:taxon-name-part taxon-name-part-type="genus">Pristimantis</tp:taxon-name-part> <tp:taxon-name-part taxon-name-part-type="species">pluvialis</tp:taxon-name-part></tp:taxon-name></italic> <named-content xmlns:xlink="http://www.w3.org/1999/xlink" content-type="dwc:institutional_code" xlink:type="simple">CORBIDI</named-content> 16695</td><td rowspan="1" colspan="1">
              <bold>0.23</bold>
            </td><td rowspan="1" colspan="1">
              <bold>0.23</bold>
            </td><td rowspan="1" colspan="1">
              <bold>0.00</bold>
            </td><td rowspan="1" colspan="1"/><td rowspan="1" colspan="1"/><td rowspan="1" colspan="1"/><td rowspan="1" colspan="1"/><td rowspan="1" colspan="1"/><td rowspan="1" colspan="1"/><td rowspan="1" colspan="1"/></tr><tr><td rowspan="1" colspan="1">
              <italic><tp:taxon-name><tp:taxon-name-part taxon-name-part-type="genus">Pristimantis</tp:taxon-name-part> <tp:taxon-name-part taxon-name-part-type="species">pluvialis</tp:taxon-name-part></tp:taxon-name></italic> <named-content xmlns:xlink="http://www.w3.org/1999/xlink" content-type="dwc:institutional_code" xlink:type="simple">CORBIDI</named-content> 16510</td><td rowspan="1" colspan="1">
              <bold>0.23</bold>
            </td><td rowspan="1" colspan="1">
              <bold>0.23</bold>
            </td><td rowspan="1" colspan="1">
              <bold>0.00</bold>
            </td><td rowspan="1" colspan="1">
              <bold>0.00</bold>
            </td><td rowspan="1" colspan="1"/><td rowspan="1" colspan="1"/><td rowspan="1" colspan="1"/><td rowspan="1" colspan="1"/><td rowspan="1" colspan="1"/><td rowspan="1" colspan="1"/></tr><tr><td rowspan="1" colspan="1">
              <italic><tp:taxon-name><tp:taxon-name-part taxon-name-part-type="genus">Pristimantis</tp:taxon-name-part> <tp:taxon-name-part taxon-name-part-type="species">pluvialis</tp:taxon-name-part></tp:taxon-name></italic> <named-content xmlns:xlink="http://www.w3.org/1999/xlink" content-type="dwc:institutional_code" xlink:type="simple">MHNC</named-content> 15489</td><td rowspan="1" colspan="1">
              <bold>0.23</bold>
            </td><td rowspan="1" colspan="1">
              <bold>0.23</bold>
            </td><td rowspan="1" colspan="1">
              <bold>0.00</bold>
            </td><td rowspan="1" colspan="1">
              <bold>0.00</bold>
            </td><td rowspan="1" colspan="1">
              <bold>0.00</bold>
            </td><td rowspan="1" colspan="1"/><td rowspan="1" colspan="1"/><td rowspan="1" colspan="1"/><td rowspan="1" colspan="1"/><td rowspan="1" colspan="1"/></tr><tr><td rowspan="1" colspan="1">
              <italic><tp:taxon-name><tp:taxon-name-part taxon-name-part-type="genus">Pristimantis</tp:taxon-name-part> <tp:taxon-name-part taxon-name-part-type="species">pluvialis</tp:taxon-name-part></tp:taxon-name></italic> <named-content xmlns:xlink="http://www.w3.org/1999/xlink" content-type="dwc:institutional_code" xlink:type="simple">MHNC</named-content> 15490</td><td rowspan="1" colspan="1">
              <bold>0.23</bold>
            </td><td rowspan="1" colspan="1">
              <bold>0.23</bold>
            </td><td rowspan="1" colspan="1">
              <bold>0.00</bold>
            </td><td rowspan="1" colspan="1">
              <bold>0.00</bold>
            </td><td rowspan="1" colspan="1">
              <bold>0.00</bold>
            </td><td rowspan="1" colspan="1">
              <bold>0.00</bold>
            </td><td rowspan="1" colspan="1"/><td rowspan="1" colspan="1"/><td rowspan="1" colspan="1"/><td rowspan="1" colspan="1"/></tr><tr><td rowspan="1" colspan="1">
              <italic><tp:taxon-name><tp:taxon-name-part taxon-name-part-type="genus">Pristimantis</tp:taxon-name-part> <tp:taxon-name-part taxon-name-part-type="species">pluvialis</tp:taxon-name-part></tp:taxon-name></italic> <named-content xmlns:xlink="http://www.w3.org/1999/xlink" content-type="dwc:institutional_code" xlink:type="simple">CORBIDI</named-content> 11862</td><td rowspan="1" colspan="1">
              <bold>0.23</bold>
            </td><td rowspan="1" colspan="1">
              <bold>0.23</bold>
            </td><td rowspan="1" colspan="1">
              <bold>0.00</bold>
            </td><td rowspan="1" colspan="1">
              <bold>0.00</bold>
            </td><td rowspan="1" colspan="1">
              <bold>0.00</bold>
            </td><td rowspan="1" colspan="1">
              <bold>0.00</bold>
            </td><td rowspan="1" colspan="1">
              <bold>0.00</bold>
            </td><td rowspan="1" colspan="1"/><td rowspan="1" colspan="1"/><td rowspan="1" colspan="1"/></tr><tr><td rowspan="1" colspan="1">
              <italic><tp:taxon-name><tp:taxon-name-part taxon-name-part-type="genus">Pristimantis</tp:taxon-name-part> <tp:taxon-name-part taxon-name-part-type="species">pluvialis</tp:taxon-name-part></tp:taxon-name></italic> <named-content xmlns:xlink="http://www.w3.org/1999/xlink" content-type="dwc:institutional_code" xlink:type="simple">CORBIDI</named-content> 16512</td><td rowspan="1" colspan="1">
              <bold>0.23</bold>
            </td><td rowspan="1" colspan="1">
              <bold>0.23</bold>
            </td><td rowspan="1" colspan="1">
              <bold>0.00</bold>
            </td><td rowspan="1" colspan="1">
              <bold>0.00</bold>
            </td><td rowspan="1" colspan="1">
              <bold>0.00</bold>
            </td><td rowspan="1" colspan="1">
              <bold>0.00</bold>
            </td><td rowspan="1" colspan="1">
              <bold>0.00</bold>
            </td><td rowspan="1" colspan="1">
              <bold>0.00</bold>
            </td><td rowspan="1" colspan="1"/><td rowspan="1" colspan="1"/></tr><tr><td rowspan="1" colspan="1">
              <italic><tp:taxon-name><tp:taxon-name-part taxon-name-part-type="genus">Pristimantis</tp:taxon-name-part></tp:taxon-name></italic> sp. <named-content xmlns:xlink="http://www.w3.org/1999/xlink" content-type="dwc:institutional_code" xlink:type="simple">CORBIDI</named-content> 17473</td><td rowspan="1" colspan="1">0.26</td><td rowspan="1" colspan="1">0.24</td><td rowspan="1" colspan="1">
              <bold>0.23</bold>
            </td><td rowspan="1" colspan="1">
              <bold>0.23</bold>
            </td><td rowspan="1" colspan="1">
              <bold>0.23</bold>
            </td><td rowspan="1" colspan="1">
              <bold>0.23</bold>
            </td><td rowspan="1" colspan="1">
              <bold>0.23</bold>
            </td><td rowspan="1" colspan="1">
              <bold>0.23</bold>
            </td><td rowspan="1" colspan="1">0.00</td><td rowspan="1" colspan="1"/></tr><tr><td rowspan="1" colspan="1">
              <italic><tp:taxon-name><tp:taxon-name-part taxon-name-part-type="genus">Pristimantis</tp:taxon-name-part> <tp:taxon-name-part taxon-name-part-type="species">ridens</tp:taxon-name-part></tp:taxon-name></italic> AJC1778</td><td rowspan="1" colspan="1">0.26</td><td rowspan="1" colspan="1">0.24</td><td rowspan="1" colspan="1">
              <bold>0.26</bold>
            </td><td rowspan="1" colspan="1">
              <bold>0.26</bold>
            </td><td rowspan="1" colspan="1">
              <bold>0.27</bold>
            </td><td rowspan="1" colspan="1">
              <bold>0.26</bold>
            </td><td rowspan="1" colspan="1">
              <bold>0.26</bold>
            </td><td rowspan="1" colspan="1">
              <bold>0.26</bold>
            </td><td rowspan="1" colspan="1">0.30</td><td rowspan="1" colspan="1">0.00</td></tr></tbody></table></table-wrap><!--PageBreak--><p>The new species differs from most known Peruvian species of <italic><tp:taxon-name><tp:taxon-name-part taxon-name-part-type="genus">Pristimantis</tp:taxon-name-part></tp:taxon-name></italic> by having a rostral tubercle. Fewer than 20 species of Peruvian <italic><tp:taxon-name><tp:taxon-name-part taxon-name-part-type="genus">Pristimantis</tp:taxon-name-part></tp:taxon-name></italic> possess a rostral papilla or tubercle (<xref ref-type="bibr" rid="B15">Duellman and Lehr 2009</xref>): <italic><tp:taxon-name><tp:taxon-name-part taxon-name-part-type="genus">Pristimantis</tp:taxon-name-part> <tp:taxon-name-part taxon-name-part-type="species">acuminatus</tp:taxon-name-part></tp:taxon-name></italic>, <italic><tp:taxon-name><tp:taxon-name-part taxon-name-part-type="genus">Pristimantis</tp:taxon-name-part> <tp:taxon-name-part taxon-name-part-type="species">aquilonaris</tp:taxon-name-part></tp:taxon-name></italic>, <italic><tp:taxon-name><tp:taxon-name-part taxon-name-part-type="genus">Pristimantis</tp:taxon-name-part> <tp:taxon-name-part taxon-name-part-type="species">bromeliaceus</tp:taxon-name-part></tp:taxon-name></italic>, <italic><tp:taxon-name><tp:taxon-name-part taxon-name-part-type="genus">Pristimantis</tp:taxon-name-part> <tp:taxon-name-part taxon-name-part-type="species">caeruleonotus</tp:taxon-name-part></tp:taxon-name></italic>, <italic><tp:taxon-name><tp:taxon-name-part taxon-name-part-type="genus">Pristimantis</tp:taxon-name-part> <tp:taxon-name-part taxon-name-part-type="species">cordovae</tp:taxon-name-part></tp:taxon-name></italic>, <italic><tp:taxon-name><tp:taxon-name-part taxon-name-part-type="genus">Pristimantis</tp:taxon-name-part> <tp:taxon-name-part taxon-name-part-type="species">coronatus</tp:taxon-name-part></tp:taxon-name></italic>, <italic><tp:taxon-name><tp:taxon-name-part taxon-name-part-type="genus">Pristimantis</tp:taxon-name-part> <tp:taxon-name-part taxon-name-part-type="species">lacrimosus</tp:taxon-name-part></tp:taxon-name></italic> (variable), <italic><tp:taxon-name><tp:taxon-name-part taxon-name-part-type="genus">Pristimantis</tp:taxon-name-part> <tp:taxon-name-part taxon-name-part-type="species">olivaceus</tp:taxon-name-part></tp:taxon-name></italic>, <italic><tp:taxon-name><tp:taxon-name-part taxon-name-part-type="genus">Pristimantis</tp:taxon-name-part> <tp:taxon-name-part taxon-name-part-type="species">omeviridis</tp:taxon-name-part></tp:taxon-name></italic>, <italic><tp:taxon-name><tp:taxon-name-part taxon-name-part-type="genus">Pristimantis</tp:taxon-name-part> <tp:taxon-name-part taxon-name-part-type="species">pardalinus</tp:taxon-name-part></tp:taxon-name></italic>, and <italic><tp:taxon-name><tp:taxon-name-part taxon-name-part-type="genus">Pristimantis</tp:taxon-name-part> <tp:taxon-name-part taxon-name-part-type="species">proserpens</tp:taxon-name-part></tp:taxon-name></italic>, <italic><tp:taxon-name><tp:taxon-name-part taxon-name-part-type="genus">Pristimantis</tp:taxon-name-part> <tp:taxon-name-part taxon-name-part-type="species">rhodostichus</tp:taxon-name-part></tp:taxon-name></italic>, and <italic><tp:taxon-name><tp:taxon-name-part taxon-name-part-type="genus">Pristimantis</tp:taxon-name-part> <tp:taxon-name-part taxon-name-part-type="species">schultei</tp:taxon-name-part></tp:taxon-name></italic>. <italic><tp:taxon-name><tp:taxon-name-part taxon-name-part-type="genus">Pristimantis</tp:taxon-name-part> <tp:taxon-name-part taxon-name-part-type="species">pluvialis</tp:taxon-name-part></tp:taxon-name></italic> differs from all these species by having smooth dorsal skin and by its larger snout-vent length reaching 24.9 mm in males (except for <italic><tp:taxon-name><tp:taxon-name-part taxon-name-part-type="genus">Pristimantis</tp:taxon-name-part> <tp:taxon-name-part taxon-name-part-type="species">cordovae</tp:taxon-name-part></tp:taxon-name></italic>, the largest <italic><tp:taxon-name><tp:taxon-name-part taxon-name-part-type="genus">Pristimantis</tp:taxon-name-part></tp:taxon-name></italic> bearing a rostral tubercle, and whose males reach 27.1 mm in <abbrev xmlns:xlink="http://www.w3.org/1999/xlink" xlink:title="snout–vent length" xlink:type="simple">SVL</abbrev>).</p><p>The two species that superficially most resemble <italic><tp:taxon-name><tp:taxon-name-part taxon-name-part-type="genus">Pristimantis</tp:taxon-name-part> <tp:taxon-name-part taxon-name-part-type="species">pluvialis</tp:taxon-name-part></tp:taxon-name></italic> are <italic><tp:taxon-name><tp:taxon-name-part taxon-name-part-type="genus">Pristimantis</tp:taxon-name-part> <tp:taxon-name-part taxon-name-part-type="species">lacrimosus</tp:taxon-name-part></tp:taxon-name></italic> and <italic><tp:taxon-name><tp:taxon-name-part taxon-name-part-type="genus">Pristimantis</tp:taxon-name-part> <tp:taxon-name-part taxon-name-part-type="species">waoranii</tp:taxon-name-part></tp:taxon-name></italic>. However, <italic><tp:taxon-name><tp:taxon-name-part taxon-name-part-type="genus">Pristimantis</tp:taxon-name-part> <tp:taxon-name-part taxon-name-part-type="species">pluvialis</tp:taxon-name-part></tp:taxon-name></italic> differs from both species by having a rostral tubercle (absent in <italic><tp:taxon-name><tp:taxon-name-part taxon-name-part-type="genus">Pristimantis</tp:taxon-name-part> <tp:taxon-name-part taxon-name-part-type="species">waoranii</tp:taxon-name-part></tp:taxon-name></italic> and variable in <italic><tp:taxon-name><tp:taxon-name-part taxon-name-part-type="genus">Pristimantis</tp:taxon-name-part> <tp:taxon-name-part taxon-name-part-type="species">lacrimosus</tp:taxon-name-part></tp:taxon-name></italic>), and by its larger size. Furthermore, it differs from <italic><tp:taxon-name><tp:taxon-name-part taxon-name-part-type="genus">Pristimantis</tp:taxon-name-part> <tp:taxon-name-part taxon-name-part-type="species">lacrimosus</tp:taxon-name-part></tp:taxon-name></italic> by its call with lower dominant frequency (~2500 Hz). Calls of <italic><tp:taxon-name><tp:taxon-name-part taxon-name-part-type="genus">Pristimantis</tp:taxon-name-part> <tp:taxon-name-part taxon-name-part-type="species">lacrimosus</tp:taxon-name-part></tp:taxon-name></italic> available at AmphibiaWeb Ecuador (<xref ref-type="bibr" rid="B31">Read 2012</xref>; <xref ref-type="bibr" rid="B32">Ron et al. 2016</xref>) have higher dominant frequency ranging from 3100–3273 Hz (n = 6). Furthermore, the <!--PageBreak--><!--PageBreak-->new species differs from <italic><tp:taxon-name><tp:taxon-name-part taxon-name-part-type="genus">Pristimantis</tp:taxon-name-part> <tp:taxon-name-part taxon-name-part-type="species">waoranii</tp:taxon-name-part></tp:taxon-name></italic> by having dark bands or markings on the dorsum (absent in <italic><tp:taxon-name><tp:taxon-name-part taxon-name-part-type="genus">Pristimantis</tp:taxon-name-part> <tp:taxon-name-part taxon-name-part-type="species">waoranii</tp:taxon-name-part></tp:taxon-name></italic>). Another morphologically similar species, <italic><tp:taxon-name><tp:taxon-name-part taxon-name-part-type="genus">Pristimantis</tp:taxon-name-part> <tp:taxon-name-part taxon-name-part-type="species">schultei</tp:taxon-name-part></tp:taxon-name></italic>, has an acuminate snout in dorsal view (subacuminate in <italic><tp:taxon-name><tp:taxon-name-part taxon-name-part-type="genus">Pristimantis</tp:taxon-name-part> <tp:taxon-name-part taxon-name-part-type="species">pluvialis</tp:taxon-name-part></tp:taxon-name></italic>), skin on dorsum shagreen (generally smooth), and heel and outer edge of tarsus bearing many low tubercles (tubercles absent). Furthermore, <italic><tp:taxon-name><tp:taxon-name-part taxon-name-part-type="genus">Pristimantis</tp:taxon-name-part> <tp:taxon-name-part taxon-name-part-type="species">schultei</tp:taxon-name-part></tp:taxon-name></italic> occurs in northern Peru at elevations above 2400 m (below 1110 m for <italic><tp:taxon-name><tp:taxon-name-part taxon-name-part-type="genus">Pristimantis</tp:taxon-name-part> <tp:taxon-name-part taxon-name-part-type="species">pluvialis</tp:taxon-name-part></tp:taxon-name></italic>), and its advertisement call consists of a double note, “ping-ping” (<xref ref-type="bibr" rid="B14">Duellman 1990</xref>), in contrast with the single, low frequency note produced by <italic><tp:taxon-name><tp:taxon-name-part taxon-name-part-type="genus">Pristimantis</tp:taxon-name-part> <tp:taxon-name-part taxon-name-part-type="species">pluvialis</tp:taxon-name-part></tp:taxon-name></italic>.</p><p>Two species related to <italic><tp:taxon-name><tp:taxon-name-part taxon-name-part-type="genus">Pristimantis</tp:taxon-name-part> <tp:taxon-name-part taxon-name-part-type="species">lacrimosus</tp:taxon-name-part></tp:taxon-name></italic>, <italic><tp:taxon-name><tp:taxon-name-part taxon-name-part-type="genus">Pristimantis</tp:taxon-name-part> <tp:taxon-name-part taxon-name-part-type="species">mendax</tp:taxon-name-part></tp:taxon-name></italic> and <italic><tp:taxon-name><tp:taxon-name-part taxon-name-part-type="genus">Pristimantis</tp:taxon-name-part> <tp:taxon-name-part taxon-name-part-type="species">olivaceus</tp:taxon-name-part></tp:taxon-name></italic>, occur near the type locality of <italic><tp:taxon-name><tp:taxon-name-part taxon-name-part-type="genus">Pristimantis</tp:taxon-name-part> <tp:taxon-name-part taxon-name-part-type="species">pluvialis</tp:taxon-name-part></tp:taxon-name></italic> in Manu NP and surrounding areas in southern Peru (<xref ref-type="bibr" rid="B7">Catenazzi et al. 2013</xref>; <xref ref-type="bibr" rid="B13">Duellman 1978b</xref>; <xref ref-type="bibr" rid="B15">Duellman and Lehr 2009</xref>; <xref ref-type="bibr" rid="B21">Köhler et al. 1998</xref>). In addition to the characters listed in the previous paragraph, <italic><tp:taxon-name><tp:taxon-name-part taxon-name-part-type="genus">Pristimantis</tp:taxon-name-part> <tp:taxon-name-part taxon-name-part-type="species">olivaceus</tp:taxon-name-part></tp:taxon-name></italic> further differs from <italic><tp:taxon-name><tp:taxon-name-part taxon-name-part-type="genus">Pristimantis</tp:taxon-name-part> <tp:taxon-name-part taxon-name-part-type="species">pluvialis</tp:taxon-name-part></tp:taxon-name></italic> by being smaller (17.7–22.1 mm in males, and up to 25.5 mm in females; <xref ref-type="bibr" rid="B15">Duellman and Lehr 2009</xref>) and by having dorsal skin shagreen with scattered tubercles and dorsal coloration brownish green or olive green. Both species produce advertisement calls with higher dominant frequencies (4000–5320 Hz; see FonoZoo recording #875 for <italic><tp:taxon-name><tp:taxon-name-part taxon-name-part-type="genus">Pristimantis</tp:taxon-name-part> <tp:taxon-name-part taxon-name-part-type="species">mendax</tp:taxon-name-part></tp:taxon-name></italic>, and <xref ref-type="bibr" rid="B21">Köhler et al. 1998</xref> and <xref ref-type="bibr" rid="B24">Márquez et al. 2002</xref> for <!--PageBreak--><italic><tp:taxon-name><tp:taxon-name-part taxon-name-part-type="genus">Pristimantis</tp:taxon-name-part> <tp:taxon-name-part taxon-name-part-type="species">olivaceus</tp:taxon-name-part></tp:taxon-name></italic>) than the advertisement call of the new species (~2500 Hz). <italic><tp:taxon-name><tp:taxon-name-part taxon-name-part-type="genus">Pristimantis</tp:taxon-name-part> <tp:taxon-name-part taxon-name-part-type="species">mendax</tp:taxon-name-part></tp:taxon-name></italic> further differs from <italic><tp:taxon-name><tp:taxon-name-part taxon-name-part-type="genus">Pristimantis</tp:taxon-name-part> <tp:taxon-name-part taxon-name-part-type="species">pluvialis</tp:taxon-name-part></tp:taxon-name></italic> by lacking a rostral tubercle, by possessing a sigmoid inner tarsal fold and by having dorsal skin shagreen with scattered spicules. Furthermore, <italic><tp:taxon-name><tp:taxon-name-part taxon-name-part-type="genus">Pristimantis</tp:taxon-name-part> <tp:taxon-name-part taxon-name-part-type="species">mendax</tp:taxon-name-part></tp:taxon-name></italic> occurs in montane cloud forests above 1400 m (<xref ref-type="bibr" rid="B15">Duellman and Lehr 2009</xref>), an elevational distribution range that does not appear to overlap with that of <italic><tp:taxon-name><tp:taxon-name-part taxon-name-part-type="genus">Pristimantis</tp:taxon-name-part> <tp:taxon-name-part taxon-name-part-type="species">pluvialis</tp:taxon-name-part></tp:taxon-name></italic>.</p></tp:treatment-sec><tp:treatment-sec sec-type="description"><title>Description of holotype.</title><p>Adult male (24.6 mm <abbrev xmlns:xlink="http://www.w3.org/1999/xlink" xlink:title="snout–vent length" xlink:type="simple">SVL</abbrev>); head narrower than body, its length 36.3% of <abbrev xmlns:xlink="http://www.w3.org/1999/xlink" xlink:title="snout–vent length" xlink:type="simple">SVL</abbrev>; head slightly longer than wide; head width 33.6% of <abbrev xmlns:xlink="http://www.w3.org/1999/xlink" xlink:title="snout–vent length" xlink:type="simple">SVL</abbrev>; snout short, squared in dorsal view, subtruncate in lateral view (Fig. <xref ref-type="fig" rid="F2">2</xref>); eye large, 33.9% of head length, its diameter 0.97 times its distance from the nostril; nostrils slightly protuberant, situated close to snout; canthus rostralis weakly concave in dorsal view, rounded in profile; loreal area flat; lips rounded; dorsal surface of head smooth and upper eyelids with minute tubercles; upper eyelid width 65.7% of interorbital distance; supratympanic fold absent; tympanic membrane not differentiated, tympanic annulus visible; postrictal ridges or tubercles absent. Choanae round, very small, positioned far anterior and laterally, widely separated from each other, not concealed by palatal shelf of maxilla; dentigerous processes of vomer and vomerine teeth barely noticeable.</p><p>Skin on dorsum smooth; no dorsolateral folds; skin on flanks smooth; skin on ventral surfaces and gular regions areolate; pectoral and discoidal folds absent; cloacal sheath absent, cloaca not protuberant; cloacal region lacking tubercles. Ulnar tubercle present, minute; palmar tubercle flat and bifurcate, its inner lobe much larger than outer lobe; palmar tubercle approximately twice the size of elongate, thenar tubercle; supernumerary palmar tubercles present; subarticular tubercles prominent, ovoid in ventral view, rounded in lateral view; fingers with narrow lateral fringes; fingers length when adpressed, 3 &gt; 4 &gt; 2 &gt; 1 (Fig. <xref ref-type="fig" rid="F3">3</xref>); tips of digits broadly expanded and elliptical, pads with well-defined circumferential grooves (Fig. <xref ref-type="fig" rid="F3">3</xref>); forearm without tubercles.</p><p>Tibia length 52.5% of <abbrev xmlns:xlink="http://www.w3.org/1999/xlink" xlink:title="snout–vent length" xlink:type="simple">SVL</abbrev>; foot length 40.3% of <abbrev xmlns:xlink="http://www.w3.org/1999/xlink" xlink:title="snout–vent length" xlink:type="simple">SVL</abbrev>; upper and posterior surfaces of hindlimbs smooth; heel without tubercles; outer surface of tarsus without tubercles; inner metatarsal tubercle ovoid, of higher relief and about 2.5 times the size of conical, rounded outer metatarsal tubercle; supernumerary plantar tubercles present; subarticular tubercles rounded, ovoid in dorsal view; toes with narrow lateral fringes, basal webbing absent; discs of toes expanded, rounded; toes with ventral pads well-defined by circumferential grooves; toe lengths, when adpressed, 4 &gt; 5&gt; 3 &gt; 2 &gt; 1 (Fig. <xref ref-type="fig" rid="F3">3</xref>).</p><p>Measurements of holotype and paratopotypes are provided in Table <xref ref-type="table" rid="T1">1</xref>. The <abbrev xmlns:xlink="http://www.w3.org/1999/xlink" xlink:title="snout–vent length" xlink:type="simple">SVL</abbrev> of paratypes (all males) are (in mm): <abbrev xmlns:xlink="http://www.w3.org/1999/xlink" xlink:title="Museo de Historia Natural Universidad Nacional Mayor de San Marcos, Lima, Peru" xlink:type="simple">MUSM</abbrev> 35217 = 22.5, <abbrev xmlns:xlink="http://www.w3.org/1999/xlink" xlink:title="Muséum d’Histoire Naturelle, Genève, Switzerland" xlink:type="simple">MHNG</abbrev> 2607.11= 24.2, <abbrev xmlns:xlink="http://www.w3.org/1999/xlink" xlink:title="Muséum d’Histoire Naturelle, Genève, Switzerland" xlink:type="simple">MHNG</abbrev> 2607.12 = 21.8, <abbrev xmlns:xlink="http://www.w3.org/1999/xlink" xlink:title="Muséum d’Histoire Naturelle, Genève, Switzerland" xlink:type="simple">MHNG</abbrev> 2607.13 = 24.2, <named-content xmlns:xlink="http://www.w3.org/1999/xlink" content-type="dwc:institutional_code" xlink:type="simple">CORBIDI</named-content> 11862 = 22.9, and <named-content xmlns:xlink="http://www.w3.org/1999/xlink" content-type="dwc:institutional_code" xlink:type="simple">CORBIDI</named-content> 16695 = 24.9.</p></tp:treatment-sec><tp:treatment-sec sec-type="description"><title>Coloration of holotype in life.</title><p>Dorsum orange-brown with faint brown markings (Fig. <xref ref-type="fig" rid="F2">2</xref>). Interorbital bar dark brown, forming a triangular shape posteriorly; canthus rostralis dark brown; light green on upper eyelids. Triangular brown patterning on back, not extending to venter. Hind legs with broad brown barring. Forelimbs with faint brown barring. Throat yellowish-cream; venter cream.</p><!--PageBreak--></tp:treatment-sec><tp:treatment-sec sec-type="description"><title>Coloration of holotype in alcohol.</title><p>Dorsal surfaces of head, body, and limbs grayish-tan, with dark brown regions around scapulae (see Fig. <xref ref-type="fig" rid="F2">2</xref>). Interorbital as a dark blotch that extends posteriorly; canthus rostralis dark brown. Dorsal surfaces of hind limbs with dark flecking. Iris dark gray. Throat pale white; chest and belly pale white to cream; ventral surfaces of thighs the same color as chest and belly; plantar and palmar surfaces and tips of digits pale, tubercles darker gray.</p></tp:treatment-sec><tp:treatment-sec sec-type="variation"><title>Variation.</title><p>Coloration in life is based on field notes and photographs taken by A. Shepack and A. Catenazzi of 13 type specimens. The dorsum is beige to reddish-brown with or without faint dark-brown markings (Figs <xref ref-type="fig" rid="F3">3</xref>–<xref ref-type="fig" rid="F4">4</xref>). A dark brown interorbital bar is present in most specimens (barely visible in some individuals). The iris is bronze with dark-brown to red reticulations. Some individuals possess faint brown barring on hind legs. The throat is cream to yellowish-white while the belly is predominantly cream to white. Dorsal skin is generally smooth, but <named-content xmlns:xlink="http://www.w3.org/1999/xlink" content-type="dwc:institutional_code" xlink:type="simple">CORBIDI</named-content> 16695, 17014 (Fig. <xref ref-type="fig" rid="F5">5</xref>), and <abbrev xmlns:xlink="http://www.w3.org/1999/xlink" xlink:title="Muséum d’Histoire Naturelle, Genève, Switzerland" xlink:type="simple">MHNG</abbrev> 2607.13, have minute, scattered tubercles, indicating that skin texture might be a variable trait. Some individuals have small tubercles on the outer edge of tarsus.</p></tp:treatment-sec><tp:treatment-sec sec-type="Vocalization and reproduction"><title>Vocalization and reproduction.</title><p>Males call from grasses, shrubs, and trees in the understory of the submontane forest, during crepuscular hours and at night, conspicuously after heavy rains. Holotype <named-content xmlns:xlink="http://www.w3.org/1999/xlink" content-type="dwc:institutional_code" xlink:type="simple">CORBIDI</named-content> 16510 was calling from a broad fern leaf at 150 cm above the ground, along a trail at ~30 m from a stream (T<sub>air</sub> = 21.4°C). The advertisement call consisted of a note 28.7 ± 0.7 ms (range 23.0–35.0 ms, n = 20) in duration (Fig. <xref ref-type="fig" rid="F7">7</xref>). Pulses emitted at the highest amplitude had dominant frequencies of 2412–2584 Hz (average 2489 ± 20 Hz, n = 20) and were located in the first half of the note (Fig. <xref ref-type="fig" rid="F7">7</xref>). The calling rate was 0.70 calls/second at a temperature of 21.4°C. Male <abbrev xmlns:xlink="http://www.w3.org/1999/xlink" xlink:title="Museo de Historia Natural Universidad Nacional Mayor de San Marcos, Lima, Peru" xlink:type="simple">MUSM</abbrev> 35217 was perched on a shrub at 2 m, near a stream (T<sub>air</sub> = 20.2°C), and produced single note calls 36.0 ± 0.5 ms (range 24.0–58.0 ms, n = 102) in duration, with dominant frequencies of 2067–2756 Hz (average 2407 ± 19 Hz, n = 102), at a calling rate of 0.64 calls/s. At least three unvouchered males were recorded at the type locality near the holotype (T<sub>air</sub> = 21.4°C). Their calls were 40.7 ± 0.2 ms (range 26.0–47.0 ms, n = 220) in duration, with dominant frequencies of 2067–2756 Hz (average 2586 ± 20 Hz, n = 220); call rate could not be determined. Similarly, several unvouchered males recorded near <abbrev xmlns:xlink="http://www.w3.org/1999/xlink" xlink:title="Museo de Historia Natural Universidad Nacional Mayor de San Marcos, Lima, Peru" xlink:type="simple">MUSM</abbrev> 35217 (T<sub>air</sub> = 20.2°C) produced calls with dominant frequencies of 2067–2584 Hz (average 2312 ± 13 Hz, n = 104), but their note durations and call rates could not be determined. Overall, the call of the new species can be described as a single “tock” note, 23–58 ms in duration, emitted at a rate of 0.64–0.70 calls/s, and with peak frequency ranging from 2312–2756 Hz. The call has amplitude and frequency modulation (Fig. <xref ref-type="fig" rid="F7">7</xref>): a short, high energy pulse with frequency decreasing from dominant frequency (~2500 Hz, see above) to ~2000 Hz is followed by a low energy pulse with frequency increasing from ~2000 Hz to ~2500 Hz.</p><fig id="F7" position="float" orientation="portrait"><label>Figure 7.</label><caption><p>Advertisement call (two calls) of male <named-content xmlns:xlink="http://www.w3.org/1999/xlink" content-type="dwc:institutional_code" xlink:type="simple">CORBIDI</named-content> 16510 (<abbrev xmlns:xlink="http://www.w3.org/1999/xlink" xlink:title="snout–vent length" xlink:type="simple">SVL</abbrev> 24.6 mm), holotype of <italic><tp:taxon-name><tp:taxon-name-part taxon-name-part-type="genus">Pristimantis</tp:taxon-name-part> <tp:taxon-name-part taxon-name-part-type="species">pluvialis</tp:taxon-name-part></tp:taxon-name></italic> sp. n., recorded at the type locality on 16 January 2015 (T<sub>air</sub> = 21.4°C).</p></caption><graphic xmlns:xlink="http://www.w3.org/1999/xlink" xlink:href="zookeys-594-143-g007.jpg" position="float" orientation="portrait" xlink:type="simple" id="oo_90463.jpg"/></fig></tp:treatment-sec><tp:treatment-sec sec-type="etymology"><title>Etymology.</title><p>The name of the new species is a Latin word and refers to the high rainfall recorded at the type locality, which averages ~6 m annually, and represents the peak rainfall amount along the elevational transition from the Amazon lowlands to the Andean peaks. Furthermore, males of <italic><tp:taxon-name><tp:taxon-name-part taxon-name-part-type="genus">Pristimantis</tp:taxon-name-part> <tp:taxon-name-part taxon-name-part-type="species">pluvialis</tp:taxon-name-part></tp:taxon-name></italic> typically call during or immediately after heavy rains.</p><!--PageBreak--></tp:treatment-sec><tp:treatment-sec sec-type="distribution"><title>Distribution, natural history, and threats.</title><p>The new species was found during surveys in the humid sub-montane forests of the Kosñipata and Entoro valleys (Fig. <xref ref-type="fig" rid="F8">8</xref>). Observers made intensive visual searches of vegetation and leaf litter during evenings (18h30–0h00). Individuals were found after rains, calling on vegetation up to 2 m above the ground. Male <named-content xmlns:xlink="http://www.w3.org/1999/xlink" content-type="dwc:institutional_code" xlink:type="simple">CORBIDI</named-content> 16511 and female <named-content xmlns:xlink="http://www.w3.org/1999/xlink" content-type="dwc:institutional_code" xlink:type="simple">CORBIDI</named-content> 16512 were captured while in amplexus, during one such choruses on 16 January 2015. Average individual mass was 0.97 g ± 0.06 for males (n = 12) and 2.1 g for one female. The oviducts of this female contained 22 unpigmented eggs, about 2.5 mm in diameter. Additionally, four out of ten individuals (<named-content xmlns:xlink="http://www.w3.org/1999/xlink" content-type="dwc:institutional_code" xlink:type="simple">MHNC</named-content> 15490 and <named-content xmlns:xlink="http://www.w3.org/1999/xlink" content-type="dwc:institutional_code" xlink:type="simple">CORBIDI</named-content> 11862, 16512 and 16695) tested positive for the amphibian chytrid fungus <italic><tp:taxon-name><tp:taxon-name-part taxon-name-part-type="genus">Batrachochytrium</tp:taxon-name-part> <tp:taxon-name-part taxon-name-part-type="species">dendrobatidis</tp:taxon-name-part></tp:taxon-name></italic>. This fungus has been implicated in population declines of numerous other species in this region, although it is unknown what effect it has had on this species, <!--PageBreak-->and there is no evidence for declines in the populations of <italic><tp:taxon-name><tp:taxon-name-part taxon-name-part-type="genus">Pristimantis</tp:taxon-name-part> <tp:taxon-name-part taxon-name-part-type="species">pluvialis</tp:taxon-name-part></tp:taxon-name></italic> (<xref ref-type="bibr" rid="B5">Catenazzi et al. 2011</xref>; <xref ref-type="bibr" rid="B8">Catenazzi et al. 2014</xref>). In addition to being found near, and likely within, Manu NP, <italic><tp:taxon-name><tp:taxon-name-part taxon-name-part-type="genus">Pristimantis</tp:taxon-name-part> <tp:taxon-name-part taxon-name-part-type="species">pluvialis</tp:taxon-name-part></tp:taxon-name></italic> has been found within the Huachiperi Haramba Queros Conservation Concession, a protected area consisting of state-owned lands given in concession to private organizations with the goal of preserving biodiversity. The Huachiperi Haramba Queros concession, legally recognized in 2006 was the first concession to be granted to an indigenous community in Peru. Sympatric frog species at the type locality include <italic><tp:taxon-name><tp:taxon-name-part taxon-name-part-type="genus">Cochranella</tp:taxon-name-part> <tp:taxon-name-part taxon-name-part-type="species">nola</tp:taxon-name-part></tp:taxon-name></italic>, <italic><tp:taxon-name><tp:taxon-name-part taxon-name-part-type="genus">Hypsiboas</tp:taxon-name-part> <tp:taxon-name-part taxon-name-part-type="species">gladiator</tp:taxon-name-part></tp:taxon-name></italic>, <italic><tp:taxon-name><tp:taxon-name-part taxon-name-part-type="genus">Osteocephalus</tp:taxon-name-part> <tp:taxon-name-part taxon-name-part-type="species">mimeticus</tp:taxon-name-part></tp:taxon-name></italic>, <italic><tp:taxon-name><tp:taxon-name-part taxon-name-part-type="genus">Pristimantis</tp:taxon-name-part> <tp:taxon-name-part taxon-name-part-type="species">platydactylus</tp:taxon-name-part></tp:taxon-name></italic>, <italic><tp:taxon-name><tp:taxon-name-part taxon-name-part-type="genus">Pristimantis</tp:taxon-name-part> <tp:taxon-name-part taxon-name-part-type="species">reichlei</tp:taxon-name-part></tp:taxon-name></italic>, and <italic><tp:taxon-name><tp:taxon-name-part taxon-name-part-type="genus">Rulyrana</tp:taxon-name-part> <tp:taxon-name-part taxon-name-part-type="species">spiculata</tp:taxon-name-part></tp:taxon-name></italic>. Other species found around the type locality are <italic><tp:taxon-name><tp:taxon-name-part taxon-name-part-type="genus">Allobates</tp:taxon-name-part> <tp:taxon-name-part taxon-name-part-type="species">alessandroi</tp:taxon-name-part></tp:taxon-name></italic>, <italic><tp:taxon-name><tp:taxon-name-part taxon-name-part-type="genus">Ameerega</tp:taxon-name-part> <tp:taxon-name-part taxon-name-part-type="species">simulans</tp:taxon-name-part></tp:taxon-name></italic>, <italic><tp:taxon-name><tp:taxon-name-part taxon-name-part-type="genus">Dendropsophus</tp:taxon-name-part> <tp:taxon-name-part taxon-name-part-type="species">parviceps</tp:taxon-name-part></tp:taxon-name></italic>, <italic><tp:taxon-name><tp:taxon-name-part taxon-name-part-type="genus">Hyalinobatrachium</tp:taxon-name-part> <tp:taxon-name-part taxon-name-part-type="species">bergeri</tp:taxon-name-part></tp:taxon-name></italic>, <italic><tp:taxon-name><tp:taxon-name-part taxon-name-part-type="genus">Hyloscirtus</tp:taxon-name-part> <tp:taxon-name-part taxon-name-part-type="species">phyllognathus</tp:taxon-name-part></tp:taxon-name></italic>, <italic><tp:taxon-name><tp:taxon-name-part taxon-name-part-type="genus">Hypsiboas</tp:taxon-name-part> <tp:taxon-name-part taxon-name-part-type="species">lanciformis</tp:taxon-name-part></tp:taxon-name></italic>, <italic><tp:taxon-name><tp:taxon-name-part taxon-name-part-type="genus">Noblella</tp:taxon-name-part></tp:taxon-name></italic> sp., <italic><tp:taxon-name><tp:taxon-name-part taxon-name-part-type="genus">Oreobates</tp:taxon-name-part> <tp:taxon-name-part taxon-name-part-type="species">granulosus</tp:taxon-name-part></tp:taxon-name></italic>, <italic><tp:taxon-name><tp:taxon-name-part taxon-name-part-type="genus">Pristimantis</tp:taxon-name-part> <tp:taxon-name-part taxon-name-part-type="species">danae</tp:taxon-name-part></tp:taxon-name></italic>, <italic><tp:taxon-name><tp:taxon-name-part taxon-name-part-type="genus">Pristimantis</tp:taxon-name-part> <tp:taxon-name-part taxon-name-part-type="species">fenestratus</tp:taxon-name-part></tp:taxon-name></italic>, <italic><tp:taxon-name><tp:taxon-name-part taxon-name-part-type="genus">Pristimantis</tp:taxon-name-part> <tp:taxon-name-part taxon-name-part-type="species">mendax</tp:taxon-name-part></tp:taxon-name></italic>, <italic><tp:taxon-name><tp:taxon-name-part taxon-name-part-type="genus">Pristimantis</tp:taxon-name-part> <tp:taxon-name-part taxon-name-part-type="species">toftae</tp:taxon-name-part></tp:taxon-name></italic>, <italic><tp:taxon-name><tp:taxon-name-part taxon-name-part-type="genus">Ranitomeya</tp:taxon-name-part> <tp:taxon-name-part taxon-name-part-type="species">sirensis</tp:taxon-name-part></tp:taxon-name></italic>, <italic><tp:taxon-name><tp:taxon-name-part taxon-name-part-type="genus">Rhinella</tp:taxon-name-part> <tp:taxon-name-part taxon-name-part-type="species">leptoscelis</tp:taxon-name-part></tp:taxon-name></italic>, <italic><tp:taxon-name><tp:taxon-name-part taxon-name-part-type="genus">Rhinella</tp:taxon-name-part> <tp:taxon-name-part taxon-name-part-type="species">margaritifera</tp:taxon-name-part></tp:taxon-name></italic>, <italic><tp:taxon-name><tp:taxon-name-part taxon-name-part-type="genus">Rhinella</tp:taxon-name-part> <tp:taxon-name-part taxon-name-part-type="species">tacana</tp:taxon-name-part></tp:taxon-name></italic>, <italic><tp:taxon-name><tp:taxon-name-part taxon-name-part-type="genus">Rulyrana</tp:taxon-name-part> <tp:taxon-name-part taxon-name-part-type="species">spiculata</tp:taxon-name-part></tp:taxon-name></italic> and <italic><tp:taxon-name><tp:taxon-name-part taxon-name-part-type="genus">Scinax</tp:taxon-name-part> <tp:taxon-name-part taxon-name-part-type="species">ruber</tp:taxon-name-part></tp:taxon-name></italic>.</p><fig id="F8" position="float" orientation="portrait"><label>Figure 8.</label><caption><p>Habitat of <italic><tp:taxon-name><tp:taxon-name-part taxon-name-part-type="genus">Pristimantis</tp:taxon-name-part> <tp:taxon-name-part taxon-name-part-type="species">pluvialis</tp:taxon-name-part></tp:taxon-name></italic> sp. n. at 1050 m a.s.l. Males and females were found on vegetation between 1–2 m above the ground.</p></caption><graphic xmlns:xlink="http://www.w3.org/1999/xlink" xlink:href="zookeys-594-143-g008.jpg" position="float" orientation="portrait" xlink:type="simple" id="oo_90464.jpg"/></fig></tp:treatment-sec><ref-list><ref id="B17"><mixed-citation xmlns:xlink="http://www.w3.org/1999/xlink" xlink:type="simple">
          <person-group><name name-style="western"><surname>Hedges</surname><given-names>SB</given-names></name><name name-style="western"><surname>Duellman</surname><given-names>WE</given-names></name><name name-style="western"><surname>Heinicke</surname><given-names>MP</given-names></name></person-group> (<year>2008</year>) <article-title>New World direct-developing frogs (<tp:taxon-name><tp:taxon-name-part taxon-name-part-type="order">Anura</tp:taxon-name-part></tp:taxon-name>: <tp:taxon-name><tp:taxon-name-part taxon-name-part-type="clade">Terrarana</tp:taxon-name-part></tp:taxon-name>): molecular phylogeny, classification, biogeography, and conservation.</article-title> <source>Zootaxa</source> <volume>1737</volume>: <fpage>1</fpage>–<lpage>182</lpage>.</mixed-citation></ref><ref id="B3"><mixed-citation xmlns:xlink="http://www.w3.org/1999/xlink" xlink:type="simple">
          <person-group><name name-style="western"><surname>Arteaga</surname><given-names>A</given-names></name><name name-style="western"><surname>Yáñez-Muñoz</surname><given-names>M</given-names></name><name name-style="western"><surname>Guayasamin</surname><given-names>JM</given-names></name></person-group> (<year>2013</year>) <article-title>A new frog of the <italic><tp:taxon-name><tp:taxon-name-part taxon-name-part-type="genus">Pristimantis</tp:taxon-name-part> <tp:taxon-name-part taxon-name-part-type="species">lacrimosus</tp:taxon-name-part></tp:taxon-name></italic> group (<tp:taxon-name><tp:taxon-name-part taxon-name-part-type="order">Anura</tp:taxon-name-part></tp:taxon-name>: <tp:taxon-name><tp:taxon-name-part taxon-name-part-type="family">Craugastoridae</tp:taxon-name-part></tp:taxon-name>) from the montane forests of northwestern Ecuador.</article-title> In: <person-group><name name-style="western"><surname>Arteaga</surname><given-names>A</given-names></name><name name-style="western"><surname>Bustamante</surname><given-names>L</given-names></name><name name-style="western"><surname>Guayasamin</surname><given-names>JM</given-names></name></person-group> (<role>Eds</role>) <source>The Amphibians and Reptiles of Mindo Life in the Cloudforest</source>. <publisher-name>Universidad Tecnológica Indoamérica</publisher-name>, <publisher-loc>Quito</publisher-loc>, <fpage>198</fpage>–<lpage>210</lpage>.</mixed-citation></ref><ref id="B27"><mixed-citation xmlns:xlink="http://www.w3.org/1999/xlink" xlink:type="simple">
          <person-group><name name-style="western"><surname>Padial</surname><given-names>JM</given-names></name><name name-style="western"><surname>Grant</surname><given-names>T</given-names></name><name name-style="western"><surname>Frost</surname><given-names>DR</given-names></name></person-group> (<year>2014</year>) <article-title>Molecular systematics of terraranas (<tp:taxon-name><tp:taxon-name-part taxon-name-part-type="order">Anura</tp:taxon-name-part></tp:taxon-name>: <tp:taxon-name><tp:taxon-name-part taxon-name-part-type="superfamily">Brachycephaloidea</tp:taxon-name-part></tp:taxon-name>) with an assessment of the effects of alignment and optimality criteria.</article-title> <source>Zootaxa</source> <volume>3825</volume>: <fpage>1</fpage>–<lpage>132</lpage>. doi: <ext-link xlink:type="simple" ext-link-type="doi" xlink:href="10.11646/zootaxa.3825.1.1">10.11646/zootaxa.3825.1.1</ext-link></mixed-citation></ref><ref id="B15"><mixed-citation xmlns:xlink="http://www.w3.org/1999/xlink" xlink:type="simple">
          <person-group><name name-style="western"><surname>Duellman</surname><given-names>WE</given-names></name><name name-style="western"><surname>Lehr</surname><given-names>E</given-names></name></person-group> (<year>2009</year>) <source>Terrestrial-breeding frogs (<tp:taxon-name><tp:taxon-name-part taxon-name-part-type="family">Strabomantidae</tp:taxon-name-part></tp:taxon-name>) in Peru</source>. <publisher-name>Natur und TierVerlag</publisher-name>, <publisher-loc>Münster</publisher-loc>.</mixed-citation></ref><ref id="B31"><mixed-citation xmlns:xlink="http://www.w3.org/1999/xlink" xlink:type="simple">
          <person-group><name name-style="western"><surname>Read</surname><given-names>M</given-names></name></person-group> (<year>2012</year>) <source><italic><tp:taxon-name><tp:taxon-name-part taxon-name-part-type="genus">Pristimantis</tp:taxon-name-part> <tp:taxon-name-part taxon-name-part-type="species">lacrimosus</tp:taxon-name-part></tp:taxon-name></italic>. Ecuador, Provincia Orellana, Boanamo, Sendero Venado, 200 m hacia el interior del bosque, 23 de septiembre de 2012</source>. <ext-link xlink:type="simple" ext-link-type="uri" xlink:href="http://zoologia.puce.edu.ec/Vertebrados/anfibios/AnfibiosEcuador/Cantos.aspx?Id=1427">http://zoologia.puce.edu.ec/Vertebrados/anfibios/AnfibiosEcuador/Cantos.aspx?Id=1427</ext-link> [<date-in-citation content-type="access-date">accessed 15 January 2016</date-in-citation>]</mixed-citation></ref><ref id="B32"><mixed-citation xmlns:xlink="http://www.w3.org/1999/xlink" xlink:type="simple">
          <person-group><name name-style="western"><surname>Ron</surname><given-names>SR</given-names></name><name name-style="western"><surname>Guayasamin</surname><given-names>JM</given-names></name><name name-style="western"><surname>Yáñez-Muñoz</surname><given-names>M</given-names></name><name name-style="western"><surname>Merino-Viteri</surname><given-names>A</given-names></name><name name-style="western"><surname>Ortiz</surname><given-names>DA</given-names></name><name name-style="western"><surname>Nicolalde</surname><given-names>DA</given-names></name></person-group> (<year>2016</year>) <source>AmphibiaWeb Ecuador. Versión 2016.0</source>. <ext-link xlink:type="simple" ext-link-type="uri" xlink:href="http://zoologia.puce.edu.ec/Vertebrados/anfibios/AnfibiosEcuador/Default.aspx">http://zoologia.puce.edu.ec/Vertebrados/anfibios/AnfibiosEcuador/Default.aspx</ext-link> [<date-in-citation content-type="access-date">accessed 3 January 2016</date-in-citation>]</mixed-citation></ref><ref id="B14"><mixed-citation xmlns:xlink="http://www.w3.org/1999/xlink" xlink:type="simple">
          <person-group><name name-style="western"><surname>Duellman</surname><given-names>WE</given-names></name></person-group> (<year>1990</year>) <article-title>A new species of <italic><tp:taxon-name><tp:taxon-name-part taxon-name-part-type="genus">Eleutherodactylus</tp:taxon-name-part></tp:taxon-name></italic> from the Andes of northern Peru (<tp:taxon-name><tp:taxon-name-part taxon-name-part-type="order">Anura</tp:taxon-name-part></tp:taxon-name>: <tp:taxon-name><tp:taxon-name-part taxon-name-part-type="family">Leptodactylidae</tp:taxon-name-part></tp:taxon-name>).</article-title> <source>Journal of Herpetology</source> <volume>24</volume>: <fpage>348</fpage>–<lpage>350</lpage>. doi: <ext-link xlink:type="simple" ext-link-type="doi" xlink:href="10.2307/1565048">10.2307/1565048</ext-link></mixed-citation></ref><ref id="B7"><mixed-citation xmlns:xlink="http://www.w3.org/1999/xlink" xlink:type="simple">
          <person-group><name name-style="western"><surname>Catenazzi</surname><given-names>A</given-names></name><name name-style="western"><surname>Lehr</surname><given-names>E</given-names></name><name name-style="western"><surname>von May</surname><given-names>R</given-names></name></person-group> (<year>2013</year>) <article-title>The amphibians and reptiles of Manu National Park and its buffer zone, Amazon basin and eastern slopes of the Andes, Peru.</article-title> <source>Biota Neotropica</source> <volume>13</volume>: <fpage>269</fpage>–<lpage>283</lpage>. doi: <ext-link xlink:type="simple" ext-link-type="doi" xlink:href="10.1590/S1676-06032013000400024">10.1590/S1676-06032013000400024</ext-link></mixed-citation></ref><ref id="B13"><mixed-citation xmlns:xlink="http://www.w3.org/1999/xlink" xlink:type="simple">
          <person-group><name name-style="western"><surname>Duellman</surname><given-names>WE</given-names></name></person-group> (<year>1978b</year>) <article-title>Three new species of <italic><tp:taxon-name><tp:taxon-name-part taxon-name-part-type="genus">Eleutherodactylus</tp:taxon-name-part></tp:taxon-name></italic> from Amazonian Perú (<tp:taxon-name><tp:taxon-name-part taxon-name-part-type="class">Amphibia</tp:taxon-name-part></tp:taxon-name>: <tp:taxon-name><tp:taxon-name-part taxon-name-part-type="order">Anura</tp:taxon-name-part></tp:taxon-name>: <tp:taxon-name><tp:taxon-name-part taxon-name-part-type="family">Leptodactylidae</tp:taxon-name-part></tp:taxon-name>).</article-title> <source>Herpetologica</source> <volume>34</volume>: <fpage>264</fpage>–<lpage>270</lpage>.</mixed-citation></ref><ref id="B21"><mixed-citation xmlns:xlink="http://www.w3.org/1999/xlink" xlink:type="simple">
          <person-group><name name-style="western"><surname>Köhler</surname><given-names>J</given-names></name><name name-style="western"><surname>Morales</surname><given-names>VR</given-names></name><name name-style="western"><surname>Lötters</surname><given-names>S</given-names></name><name name-style="western"><surname>Reichle</surname><given-names>S</given-names></name><name name-style="western"><surname>Aparicio</surname><given-names>J</given-names></name></person-group> (<year>1998</year>) <article-title>A new green species of frog, genus <italic><tp:taxon-name><tp:taxon-name-part taxon-name-part-type="genus">Eleutherodactylus</tp:taxon-name-part></tp:taxon-name></italic>, from Bolivia and Peru (<tp:taxon-name><tp:taxon-name-part taxon-name-part-type="class">Amphibia</tp:taxon-name-part></tp:taxon-name>, <tp:taxon-name><tp:taxon-name-part taxon-name-part-type="order">Anura</tp:taxon-name-part></tp:taxon-name>, <tp:taxon-name><tp:taxon-name-part taxon-name-part-type="family">Leptodactylidae</tp:taxon-name-part></tp:taxon-name>).</article-title> <source>Studies on Neotropical Fauna and Environment</source> <volume>33</volume>: <fpage>93</fpage>–<lpage>99</lpage>. doi: <ext-link xlink:type="simple" ext-link-type="doi" xlink:href="10.1076/snfe.33.2.93.2158">10.1076/snfe.33.2.93.2158</ext-link></mixed-citation></ref><ref id="B24"><mixed-citation xmlns:xlink="http://www.w3.org/1999/xlink" xlink:type="simple">
          <person-group><name name-style="western"><surname>Márquez</surname><given-names>R</given-names></name><name name-style="western"><surname>De la Riva</surname><given-names>I</given-names></name><name name-style="western"><surname>Bosch</surname><given-names>J</given-names></name><name name-style="western"><surname>Matheu</surname><given-names>E</given-names></name></person-group> (<year>2002</year>) <source>Guía sonora de las ranas y sapos de Bolivia. Sounds of frogs and toads of Bolivia [Audio CD]</source>. <publisher-name>ALOSA</publisher-name>, <publisher-loc>Barcelona</publisher-loc>.</mixed-citation></ref><ref id="B5"><mixed-citation xmlns:xlink="http://www.w3.org/1999/xlink" xlink:type="simple">
          <person-group><name name-style="western"><surname>Catenazzi</surname><given-names>A</given-names></name><name name-style="western"><surname>Lehr</surname><given-names>E</given-names></name><name name-style="western"><surname>Rodríguez</surname><given-names>LO</given-names></name><name name-style="western"><surname>Vredenburg</surname><given-names>VT</given-names></name></person-group> (<year>2011</year>) <article-title><italic><tp:taxon-name><tp:taxon-name-part taxon-name-part-type="genus">Batrachochytrium</tp:taxon-name-part> <tp:taxon-name-part taxon-name-part-type="species">dendrobatidis</tp:taxon-name-part></tp:taxon-name></italic> and the collapse of anuran species richness and abundance in the upper Manu National Park, southeastern Peru.</article-title> <source>Conservation Biology</source> <volume>25</volume>: <fpage>382</fpage>–<lpage>391</lpage>.</mixed-citation></ref><ref id="B8"><mixed-citation xmlns:xlink="http://www.w3.org/1999/xlink" xlink:type="simple">
          <person-group><name name-style="western"><surname>Catenazzi</surname><given-names>A</given-names></name><name name-style="western"><surname>Lehr</surname><given-names>E</given-names></name><name name-style="western"><surname>Vredenburg</surname><given-names>VT</given-names></name></person-group> (<year>2014</year>) <article-title>Thermal physiology, disease and amphibian declines in the eastern slopes of the Andes.</article-title> <source>Conservation Biology</source> <volume>28</volume>: <fpage>509</fpage>–<lpage>517</lpage>. doi: <ext-link xlink:type="simple" ext-link-type="doi" xlink:href="10.1111/cobi.12194">10.1111/cobi.12194</ext-link></mixed-citation></ref></ref-list></tp:taxon-treatment>
